# Supplementary material for: Crepuscular Flight Activity of an Invasive Insect Governed by Interacting Abiotic Factors
Source: PLoS One. 2014 Aug 26;9(8):e105945. doi: 10.1371/journal.pone.0105945 (PMC4144967; doi:10.1371/journal.pone.0105945)
Supplement: Appendix S1 — Raw data. (XLSX) [file pone.0105945.s001.xlsx]

## Sheet: combined
Subject	Date	Interval	Avg Temp	Avg Lux	Avg Wind	Sex	Total	Trap 1	Trap 2	Trap 3	Trap 4	Trap 5		Date	Interval
1	20120507	0800	16.87	.	5.06	M	0	0	0	0	0	0		2012-05-07	6am – 8am
2	20120507	0800	16.87	.	5.06	F	0	0	0	0	0	0		2012-05-07	6am – 8am
3	20120507	1000	21.04	.	6.65	M	2	0	2	0	0	0		2012-05-07	8am – 10am
4	20120507	1000	21.04	.	6.65	F	4	0	2	1	0	1		2012-05-07	8am – 10am
5	20120507	1200	26.47	.	6.43	M	0	0	0	0	0	0		2012-05-07	10am – noon
6	20120507	1200	26.47	.	6.43	F	0	0	0	0	0	0		2012-05-07	10am – noon
7	20120507	1400	31.86	.	6.27	M	0	0	0	0	0	0		2012-05-07	Noon – 2pm
8	20120507	1400	31.86	.	6.27	F	0	0	0	0	0	0		2012-05-07	Noon – 2pm
9	20120507	1600	32.93	.	5.47	M	0	0	0	0	0	0		2012-05-07	2pm – 4pm
10	20120507	1600	32.93	.	5.47	F	1	0	1	0	0	0		2012-05-07	2pm – 4pm
11	20120507	1800	32.69	.	4.67	M	0	0	0	0	0	0		2012-05-07	4pm – 6pm
12	20120507	1800	32.69	.	4.67	F	0	0	0	0	0	0		2012-05-07	4pm – 6pm
13	20120507	2000	30.18	.	1.91	M	1	1	0	0	0	0		2012-05-07	6pm – 8pm
14	20120507	2000	30.18	.	1.91	F	4	1	2	0	0	1		2012-05-07	6pm – 8pm
15	20120507	2200	24.29	.	1.56	M	0	0	0	0	0	0		2012-05-07	8pm – 10pm
16	20120507	2200	24.29	.	1.56	F	0	0	0	0	0	0		2012-05-07	8pm – 10pm
17	20120508	0600	17.13	.	1.9	M	0	0	0	0	0	0		2012-05-07	10pm – 6:00am
18	20120508	0600	17.13	.	1.9	F	0	0	0	0	0	0		2012-05-07	10pm – 6:00am
19	20120508	0800	16.14	.	2.09	M	0	0	0	0	0	0		2012-05-08	6am – 8am
20	20120508	0800	16.14	.	2.09	F	0	0	0	0	0	0		2012-05-08	6am – 8am
21	20120508	1000	20.01	.	3.65	M	3	0	3	0	0	0		2012-05-08	8am – 10am
22	20120508	1000	20.01	.	3.65	F	8	0	7	1	0	0		2012-05-08	8am – 10am
23	20120508	1200	26.7	.	2.38	M	0	0	0	0	0	0		2012-05-08	10am – noon
24	20120508	1200	26.7	.	2.38	F	0	0	0	0	0	0		2012-05-08	10am – noon
25	20120508	1400	32.61	.	2	M	0	0	0	0	0	0		2012-05-08	Noon – 2pm
26	20120508	1400	32.61	.	2	F	0	0	0	0	0	0		2012-05-08	Noon – 2pm
27	20120508	1600	34.51	.	2.13	M	0	0	0	0	0	0		2012-05-08	2pm – 4pm
28	20120508	1600	34.51	.	2.13	F	0	0	0	0	0	0		2012-05-08	2pm – 4pm
29	20120508	1800	34.13	.	2.65	M	0	0	0	0	0	0		2012-05-08	4pm – 6pm
30	20120508	1800	34.13	.	2.65	F	0	0	0	0	0	0		2012-05-08	4pm – 6pm
31	20120508	2000	30.62	.	2.24	M	7	1	3	0	1	2		2012-05-08	6pm – 8pm
32	20120508	2000	30.62	.	2.24	F	16	0	13	1	1	1		2012-05-08	6pm – 8pm
33	20120508	2200	24.93	.	1.5	M	2	0	2	0	0	0		2012-05-08	8pm – 10pm
34	20120508	2200	24.93	.	1.5	F	3	0	3	0	0	0		2012-05-08	8pm – 10pm
35	20120509	0600	16.22	.	2.11	M	0	0	0	0	0	0		2012-05-08	10pm – 6:00am
36	20120509	0600	16.22	.	2.11	F	0	0	0	0	0	0		2012-05-08	10pm – 6:00am
37	20120509	0800	12.39	.	1.48	M	0	0	0	0	0	0		2012-05-09	6am – 8am
38	20120509	0800	12.39	.	1.48	F	0	0	0	0	0	0		2012-05-09	6am – 8am
39	20120509	1000	17.57	.	2.76	M	4	0	3	1	0	0		2012-05-09	8am – 10am
40	20120509	1000	17.57	.	2.76	F	4	0	2	2	0	0		2012-05-09	8am – 10am
41	20120509	1200	24.64	.	2.1	M	0	0	0	0	0	0		2012-05-09	10am – noon
42	20120509	1200	24.64	.	2.1	F	0	0	0	0	0	0		2012-05-09	10am – noon
43	20120509	1400	30.89	.	3.09	M	0	0	0	0	0	0		2012-05-09	Noon – 2pm
44	20120509	1400	30.89	.	3.09	F	1	0	0	0	0	1		2012-05-09	Noon – 2pm
45	20120509	1600	32.54	.	5.14	M	0	0	0	0	0	0		2012-05-09	2pm – 4pm
46	20120509	1600	32.54	.	5.14	F	0	0	0	0	0	0		2012-05-09	2pm – 4pm
47	20120509	1800	31.42	.	4.74	M	0	0	0	0	0	0		2012-05-09	4pm – 6pm
48	20120509	1800	31.42	.	4.74	F	0	0	0	0	0	0		2012-05-09	4pm – 6pm
49	20120509	2000	26.56	.	3.32	M	4	2	2	0	0	0		2012-05-09	6pm – 8pm
50	20120509	2000	26.56	.	3.32	F	8	1	4	1	2	0		2012-05-09	6pm – 8pm
51	20120509	2200	20.17	.	2.52	M	0	0	0	0	0	0		2012-05-09	8pm – 10pm
52	20120509	2200	20.17	.	2.52	F	3	0	2	0	1	0		2012-05-09	8pm – 10pm
53	20120510	0600	14.92	.	4.86	M	0	0	0	0	0	0		2012-05-09	10pm – 6:00am
54	20120510	0600	14.92	.	4.86	F	0	0	0	0	0	0		2012-05-09	10pm – 6:00am
55	20120510	0800	17	.	10.39	M	0	0	0	0	0	0		2012-05-10	6am – 8am
56	20120510	0800	17	.	10.39	F	0	0	0	0	0	0		2012-05-10	6am – 8am
57	20120510	1000	19.63	.	11	M	0	0	0	0	0	0		2012-05-10	8am – 10am
58	20120510	1000	19.63	.	11	F	0	0	0	0	0	0		2012-05-10	8am – 10am
59	20120510	1200	23.7	.	9.53	M	0	0	0	0	0	0		2012-05-10	10am – noon
60	20120510	1200	23.7	.	9.53	F	0	0	0	0	0	0		2012-05-10	10am – noon
61	20120510	1400	29.28	.	7.89	M	0	0	0	0	0	0		2012-05-10	Noon – 2pm
62	20120510	1400	29.28	.	7.89	F	0	0	0	0	0	0		2012-05-10	Noon – 2pm
63	20120510	1600	31.23	.	6.55	M	0	0	0	0	0	0		2012-05-10	2pm – 4pm
64	20120510	1600	31.23	.	6.55	F	0	0	0	0	0	0		2012-05-10	2pm – 4pm
65	20120510	1800	31.29	.	5.64	M	0	0	0	0	0	0		2012-05-10	4pm – 6pm
66	20120510	1800	31.29	.	5.64	F	0	0	0	0	0	0		2012-05-10	4pm – 6pm
67	20120510	2000	29.18	.	3.2	M	4	0	4	0	0	0		2012-05-10	6pm – 8pm
68	20120510	2000	29.18	.	3.2	F	6	0	5	0	0	1		2012-05-10	6pm – 8pm
69	20120510	2200	23.7	.	2.41	M	1	0	1	0	0	0		2012-05-10	8pm – 10pm
70	20120510	2200	23.7	.	2.41	F	3	0	3	0	0	0		2012-05-10	8pm – 10pm
71	20120511	0600	18.97	.	3.76	M	0	0	0	0	0	0		2012-05-10	10pm – 6:00am
72	20120511	0600	18.97	.	3.76	F	0	0	0	0	0	0		2012-05-10	10pm – 6:00am
73	20120511	0800	18.46	.	7.27	M	1	0	0	0	1	0		2012-05-11	6am – 8am
74	20120511	0800	18.46	.	7.27	F	0	0	0	0	0	0		2012-05-11	6am – 8am
75	20120511	1000	21.99	.	9.39	M	4	1	3	0	0	0		2012-05-11	8am – 10am
76	20120511	1000	21.99	.	9.39	F	17	1	16	0	0	0		2012-05-11	8am – 10am
77	20120511	1200	27.01	.	7.29	M	0	0	0	0	0	0		2012-05-11	10am – noon
78	20120511	1200	27.01	.	7.29	F	0	0	0	0	0	0		2012-05-11	10am – noon
79	20120511	1400	31.66	.	5.49	M	0	0	0	0	0	0		2012-05-11	Noon – 2pm
80	20120511	1400	31.66	.	5.49	F	0	0	0	0	0	0		2012-05-11	Noon – 2pm
81	20120511	1600	33.09	.	3.66	M	0	0	0	0	0	0		2012-05-11	2pm – 4pm
82	20120511	1600	33.09	.	3.66	F	0	0	0	0	0	0		2012-05-11	2pm – 4pm
83	20120511	1800	33.41	.	2.88	M	0	0	0	0	0	0		2012-05-11	4pm – 6pm
84	20120511	1800	33.41	.	2.88	F	1	0	0	1	0	0		2012-05-11	4pm – 6pm
85	20120511	2000	30.7	.	3.28	M	2	0	1	0	0	1		2012-05-11	6pm – 8pm
86	20120511	2000	30.7	.	3.28	F	3	0	1	1	0	1		2012-05-11	6pm – 8pm
87	20120511	2200	24.8	.	2	M	17	0	14	1	0	2		2012-05-11	8pm – 10pm
88	20120511	2200	24.8	.	2	F	21	0	18	1	0	2		2012-05-11	8pm – 10pm
89	20120512	0600	15.19	.	1.53	M	0	0	0	0	0	0		2012-05-11	10pm – 6:00am
90	20120512	0600	15.19	.	1.53	F	0	0	0	0	0	0		2012-05-11	10pm – 6:00am
91	20120512	0800	12.86	.	2.95	M	0	0	0	0	0	0		2012-05-12	6am – 8am
92	20120512	0800	12.86	.	2.95	F	0	0	0	0	0	0		2012-05-12	6am – 8am
93	20120512	1000	17.64	.	2.4	M	0	0	0	0	0	0		2012-05-12	8am – 10am
94	20120512	1000	17.64	.	2.4	F	0	0	0	0	0	0		2012-05-12	8am – 10am
95	20120512	1200	25.04	.	1.91	M	0	0	0	0	0	0		2012-05-12	10am – noon
96	20120512	1200	25.04	.	1.91	F	0	0	0	0	0	0		2012-05-12	10am – noon
97	20120512	1400	31.97	.	1.85	M	0	0	0	0	0	0		2012-05-12	Noon – 2pm
98	20120512	1400	31.97	.	1.85	F	0	0	0	0	0	0		2012-05-12	Noon – 2pm
99	20120512	1600	34.2	.	2.27	M	0	0	0	0	0	0		2012-05-12	2pm – 4pm
100	20120512	1600	34.2	.	2.27	F	0	0	0	0	0	0		2012-05-12	2pm – 4pm
101	20120512	1800	34.51	.	2.78	M	0	0	0	0	0	0		2012-05-12	4pm – 6pm
102	20120512	1800	34.51	.	2.78	F	0	0	0	0	0	0		2012-05-12	4pm – 6pm
103	20120512	2000	30.53	.	2.69	M	0	0	0	0	0	0		2012-05-12	6pm – 8pm
104	20120512	2000	30.53	.	2.69	F	0	0	0	0	0	0		2012-05-12	6pm – 8pm
105	20120512	2200	22.78	.	1.52	M	0	0	0	0	0	0		2012-05-12	8pm – 10pm
106	20120512	2200	22.78	.	1.52	F	0	0	0	0	0	0		2012-05-12	8pm – 10pm
107	20120513	0600	13.72	.	1.99	M	0	0	0	0	0	0		2012-05-12	10pm – 6:00am
108	20120513	0600	13.72	.	1.99	F	0	0	0	0	0	0		2012-05-12	10pm – 6:00am
109	20120513	0800	11.66	.	2.04	M	0	0	0	0	0	0		2012-05-13	6am – 8am
110	20120513	0800	11.66	.	2.04	F	0	0	0	0	0	0		2012-05-13	6am – 8am
111	20120513	1000	16.55	.	2.03	M	0	0	0	0	0	0		2012-05-13	8am – 10am
112	20120513	1000	16.55	.	2.03	F	0	0	0	0	0	0		2012-05-13	8am – 10am
113	20120513	1200	.	.	3.89	M	0	0	0	0	0	0		2012-05-13	10am – noon
114	20120513	1200	.	.	3.89	F	0	0	0	0	0	0		2012-05-13	10am – noon
115	20120513	1400	.	.	4.13	M	0	0	0	0	0	0		2012-05-13	Noon – 2pm
116	20120513	1400	.	.	4.13	F	0	0	0	0	0	0		2012-05-13	Noon – 2pm
117	20120513	1600	.	.	4.54	M	0	0	0	0	0	0		2012-05-13	2pm – 4pm
118	20120513	1600	.	.	4.54	F	0	0	0	0	0	0		2012-05-13	2pm – 4pm
119	20120513	1800	.	.	5.04	M	0	0	0	0	0	0		2012-05-13	4pm – 6pm
120	20120513	1800	.	.	5.04	F	0	0	0	0	0	0		2012-05-13	4pm – 6pm
121	20120513	2000	.	.	4.17	M	0	0	0	0	0	0		2012-05-13	6pm – 8pm
122	20120513	2000	.	.	4.17	F	0	0	0	0	0	0		2012-05-13	6pm – 8pm
123	20120513	2200	.	.	3.12	M	0	0	0	0	0	0		2012-05-13	8pm – 10pm
124	20120513	2200	.	.	3.12	F	0	0	0	0	0	0		2012-05-13	8pm – 10pm
125	20120514	0600	.	.	2.09	M	0	0	0	0	0	0		2012-05-13	10pm – 6:00am
126	20120514	0600	.	.	2.09	F	0	0	0	0	0	0		2012-05-13	10pm – 6:00am
127	20120514	0800	.	.	2.72	M	0	0	0	0	0	0		2012-05-14	6am – 8am
128	20120514	0800	.	.	2.72	F	0	0	0	0	0	0		2012-05-14	6am – 8am
129	20120514	1000	.	.	2.37	M	0	0	0	0	0	0		2012-05-14	8am – 10am
130	20120514	1000	.	.	2.37	F	0	0	0	0	0	0		2012-05-14	8am – 10am
131	20120514	1200	19.43	.	3.56	M	0	0	0	0	0	0		2012-05-14	10am – noon
132	20120514	1200	19.43	.	3.56	F	0	0	0	0	0	0		2012-05-14	10am – noon
133	20120514	1400	22.47	.	3.07	M	0	0	0	0	0	0		2012-05-14	Noon – 2pm
134	20120514	1400	22.47	.	3.07	F	0	0	0	0	0	0		2012-05-14	Noon – 2pm
135	20120514	1600	24.06	.	3.79	M	0	0	0	0	0	0		2012-05-14	2pm – 4pm
136	20120514	1600	24.06	.	3.79	F	0	0	0	0	0	0		2012-05-14	2pm – 4pm
137	20120514	1800	23.38	.	4.47	M	0	0	0	0	0	0		2012-05-14	4pm – 6pm
138	20120514	1800	23.38	.	4.47	F	0	0	0	0	0	0		2012-05-14	4pm – 6pm
139	20120514	2000	21.46	.	3.22	M	2	0	2	0	0	0		2012-05-14	6pm – 8pm
140	20120514	2000	21.46	.	3.22	F	3	0	3	0	0	0		2012-05-14	6pm – 8pm
141	20120514	2200	17.71	.	2.08	M	0	0	0	0	0	0		2012-05-14	8pm – 10pm
142	20120514	2200	17.71	.	2.08	F	0	0	0	0	0	0		2012-05-14	8pm – 10pm
143	20120515	0600	12.14	.	2	M	0	0	0	0	0	0		2012-05-14	10pm – 6:00am
144	20120515	0600	12.14	.	2	F	0	0	0	0	0	0		2012-05-14	10pm – 6:00am
145	20120515	0800	10.77	.	0.9	M	0	0	0	0	0	0		2012-05-15	6am – 8am
146	20120515	0800	10.77	.	0.9	F	0	0	0	0	0	0		2012-05-15	6am – 8am
147	20120515	1000	15.03	.	1.13	M	0	0	0	0	0	0		2012-05-15	8am – 10am
148	20120515	1000	15.03	.	1.13	F	0	0	0	0	0	0		2012-05-15	8am – 10am
149	20120515	1200	20.92	.	1.45	M	0	0	0	0	0	0		2012-05-15	10am – noon
150	20120515	1200	20.92	.	1.45	F	0	0	0	0	0	0		2012-05-15	10am – noon
151	20120515	1400	26.86	.	1.91	M	0	0	0	0	0	0		2012-05-15	Noon – 2pm
152	20120515	1400	26.86	.	1.91	F	1	0	0	1	0	0		2012-05-15	Noon – 2pm
153	20120515	1600	28.53	.	3.59	M	0	0	0	0	0	0		2012-05-15	2pm – 4pm
154	20120515	1600	28.53	.	3.59	F	0	0	0	0	0	0		2012-05-15	2pm – 4pm
155	20120515	1800	27.21	.	4.03	M	0	0	0	0	0	0		2012-05-15	4pm – 6pm
156	20120515	1800	27.21	.	4.03	F	0	0	0	0	0	0		2012-05-15	4pm – 6pm
157	20120515	2000	23.8	.	3.92	M	7	0	4	3	0	0		2012-05-15	6pm – 8pm
158	20120515	2000	23.8	.	3.92	F	4	0	0	2	2	0		2012-05-15	6pm – 8pm
159	20120515	2200	17.73	.	4.03	M	1	0	1	0	0	0		2012-05-15	8pm – 10pm
160	20120515	2200	17.73	.	4.03	F	0	0	0	0	0	0		2012-05-15	8pm – 10pm
161	20120516	0600	12.21	.	2.08	M	0	0	0	0	0	0		2012-05-15	10pm – 6:00am
162	20120516	0600	12.21	.	2.08	F	0	0	0	0	0	0		2012-05-15	10pm – 6:00am
163	20120516	0800	11.21	.	1.21	M	0	0	0	0	0	0		2012-05-16	6am – 8am
164	20120516	0800	11.21	.	1.21	F	0	0	0	0	0	0		2012-05-16	6am – 8am
165	20120516	1000	15.28	.	1.33	M	0	0	0	0	0	0		2012-05-16	8am – 10am
166	20120516	1000	15.28	.	1.33	F	0	0	0	0	0	0		2012-05-16	8am – 10am
167	20120516	1200	21.18	.	1.78	M	0	0	0	0	0	0		2012-05-16	10am – noon
168	20120516	1200	21.18	.	1.78	F	1	0	0	0	1	0		2012-05-16	10am – noon
169	20120516	1400	27.74	.	3.46	M	0	0	0	0	0	0		2012-05-16	Noon – 2pm
170	20120516	1400	27.74	.	3.46	F	0	0	0	0	0	0		2012-05-16	Noon – 2pm
171	20120516	1600	29.43	.	4.45	M	0	0	0	0	0	0		2012-05-16	2pm – 4pm
172	20120516	1600	29.43	.	4.45	F	0	0	0	0	0	0		2012-05-16	2pm – 4pm
173	20120516	1800	29.13	.	4.17	M	0	0	0	0	0	0		2012-05-16	4pm – 6pm
174	20120516	1800	29.13	.	4.17	F	0	0	0	0	0	0		2012-05-16	4pm – 6pm
175	20120516	2000	24.86	.	3.02	M	7	1	5	0	1	0		2012-05-16	6pm – 8pm
176	20120516	2000	24.86	.	3.02	F	6	0	5	0	1	0		2012-05-16	6pm – 8pm
177	20120516	2200	18.6	.	3.38	M	0	0	0	0	0	0		2012-05-16	8pm – 10pm
178	20120516	2200	18.6	.	3.38	F	4	0	2	1	1	0		2012-05-16	8pm – 10pm
179	20120517	0600	12.59	.	3.45	M	0	0	0	0	0	0		2012-05-16	10pm – 6:00am
180	20120517	0600	12.59	.	3.45	F	0	0	0	0	0	0		2012-05-16	10pm – 6:00am
181	20120517	0800	12.18	.	3.4	M	0	0	0	0	0	0		2012-05-17	6am – 8am
182	20120517	0800	12.18	.	3.4	F	0	0	0	0	0	0		2012-05-17	6am – 8am
183	20120517	1000	15.37	.	2.49	M	0	0	0	0	0	0		2012-05-17	8am – 10am
184	20120517	1000	15.37	.	2.49	F	0	0	0	0	0	0		2012-05-17	8am – 10am
185	20120517	1200	19.44	.	2.51	M	0	0	0	0	0	0		2012-05-17	10am – noon
186	20120517	1200	19.44	.	2.51	F	2	1	0	1	0	0		2012-05-17	10am – noon
187	20120517	1400	25.89	.	2.74	M	1	0	1	0	0	0		2012-05-17	Noon – 2pm
188	20120517	1400	25.89	.	2.74	F	0	0	0	0	0	0		2012-05-17	Noon – 2pm
189	20120517	1600	28.17	.	5.24	M	0	0	0	0	0	0		2012-05-17	2pm – 4pm
190	20120517	1600	28.17	.	5.24	F	0	0	0	0	0	0		2012-05-17	2pm – 4pm
191	20120517	1800	25.87	.	4.81	M	0	0	0	0	0	0		2012-05-17	4pm – 6pm
192	20120517	1800	25.87	.	4.81	F	0	0	0	0	0	0		2012-05-17	4pm – 6pm
193	20120517	2000	21.66	.	3.79	M	0	0	0	0	0	0		2012-05-17	6pm – 8pm
194	20120517	2000	21.66	.	3.79	F	0	0	0	0	0	0		2012-05-17	6pm – 8pm
195	20120517	2200	17.62	.	2.69	M	0	0	0	0	0	0		2012-05-17	8pm – 10pm
196	20120517	2200	17.62	.	2.69	F	0	0	0	0	0	0		2012-05-17	8pm – 10pm
197	20120518	0600	12.44	.	1.55	M	0	0	0	0	0	0		2012-05-17	10pm – 6:00am
198	20120518	0600	12.44	.	1.55	F	0	0	0	0	0	0		2012-05-17	10pm – 6:00am
199	20120518	0800	11.74	.	5.13	M	0	0	0	0	0	0		2012-05-18	6am – 8am
200	20120518	0800	11.74	.	5.13	F	0	0	0	0	0	0		2012-05-18	6am – 8am
201	20120518	1000	18.28	.	8.31	M	0	0	0	0	0	0		2012-05-18	8am – 10am
202	20120518	1000	18.28	.	8.31	F	0	0	0	0	0	0		2012-05-18	8am – 10am
203	20120518	1200	23.47	.	6.68	M	0	0	0	0	0	0		2012-05-18	10am – noon
204	20120518	1200	23.47	.	6.68	F	0	0	0	0	0	0		2012-05-18	10am – noon
205	20120518	1400	28.77	.	5.18	M	0	0	0	0	0	0		2012-05-18	Noon – 2pm
206	20120518	1400	28.77	.	5.18	F	0	0	0	0	0	0		2012-05-18	Noon – 2pm
207	20120518	1600	30.38	.	4.39	M	0	0	0	0	0	0		2012-05-18	2pm – 4pm
208	20120518	1600	30.38	.	4.39	F	0	0	0	0	0	0		2012-05-18	2pm – 4pm
209	20120518	1800	30.91	.	2.62	M	0	0	0	0	0	0		2012-05-18	4pm – 6pm
210	20120518	1800	30.91	.	2.62	F	0	0	0	0	0	0		2012-05-18	4pm – 6pm
211	20120518	2000	28.37	.	2.63	M	12	0	6	0	0	6		2012-05-18	6pm – 8pm
212	20120518	2000	28.37	.	2.63	F	5	0	4	0	0	1		2012-05-18	6pm – 8pm
213	20120518	2200	21.31	.	1.69	M	3	0	3	0	0	0		2012-05-18	8pm – 10pm
214	20120518	2200	21.31	.	1.69	F	4	1	1	0	1	1		2012-05-18	8pm – 10pm
215	20120519	0600	13.11	.	1.54	M	0	0	0	0	0	0		2012-05-18	10pm – 6:00am
216	20120519	0600	13.11	.	1.54	F	0	0	0	0	0	0		2012-05-18	10pm – 6:00am
217	20120519	0800	10.97	.	1.17	M	0	0	0	0	0	0		2012-05-19	6am – 8am
218	20120519	0800	10.97	.	1.17	F	0	0	0	0	0	0		2012-05-19	6am – 8am
219	20120519	1000	15.94	.	1.99	M	1	0	1	0	0	0		2012-05-19	8am – 10am
220	20120519	1000	15.94	.	1.99	F	1	0	1	0	0	0		2012-05-19	8am – 10am
221	20120519	1200	21.61	.	1.86	M	1	0	1	0	0	0		2012-05-19	10am – noon
222	20120519	1200	21.61	.	1.86	F	1	0	1	0	0	0		2012-05-19	10am – noon
223	20120519	1400	28.93	.	1.66	M	1	1	0	0	0	0		2012-05-19	Noon – 2pm
224	20120519	1400	28.93	.	1.66	F	0	0	0	0	0	0		2012-05-19	Noon – 2pm
225	20120519	1600	31.28	.	2.18	M	0	0	0	0	0	0		2012-05-19	2pm – 4pm
226	20120519	1600	31.28	.	2.18	F	0	0	0	0	0	0		2012-05-19	2pm – 4pm
227	20120519	1800	31.56	.	3.44	M	0	0	0	0	0	0		2012-05-19	4pm – 6pm
228	20120519	1800	31.56	.	3.44	F	0	0	0	0	0	0		2012-05-19	4pm – 6pm
229	20120519	2000	28.37	.	2.85	M	12	1	8	0	2	1		2012-05-19	6pm – 8pm
230	20120519	2000	28.37	.	2.85	F	12	0	5	0	5	2		2012-05-19	6pm – 8pm
231	20120519	2200	22.16	.	1.33	M	7	0	4	0	0	3		2012-05-19	8pm – 10pm
232	20120519	2200	22.16	.	1.33	F	9	1	4	0	1	3		2012-05-19	8pm – 10pm
233	20120520	0600	14.94	.	1.28	M	0	0	0	0	0	0		2012-05-19	10pm – 6:00am
234	20120520	0600	14.94	.	1.28	F	0	0	0	0	0	0		2012-05-19	10pm – 6:00am
235	20120520	0800	13.62	.	1.93	M	0	0	0	0	0	0		2012-05-20	6am – 8am
236	20120520	0800	13.62	.	1.93	F	0	0	0	0	0	0		2012-05-20	6am – 8am
237	20120520	1000	19.3	.	2.18	M	0	0	0	0	0	0		2012-05-20	8am – 10am
238	20120520	1000	19.3	.	2.18	F	0	0	0	0	0	0		2012-05-20	8am – 10am
239	20120520	1200	26.12	.	1.96	M	0	0	0	0	0	0		2012-05-20	10am – noon
240	20120520	1200	26.12	.	1.96	F	0	0	0	0	0	0		2012-05-20	10am – noon
241	20120520	1400	32.33	.	2.12	M	0	0	0	0	0	0		2012-05-20	Noon – 2pm
242	20120520	1400	32.33	.	2.12	F	0	0	0	0	0	0		2012-05-20	Noon – 2pm
243	20120520	1600	34.06	.	2.59	M	0	0	0	0	0	0		2012-05-20	2pm – 4pm
244	20120520	1600	34.06	.	2.59	F	0	0	0	0	0	0		2012-05-20	2pm – 4pm
245	20120520	1800	33.9	.	3.57	M	0	0	0	0	0	0		2012-05-20	4pm – 6pm
246	20120520	1800	33.9	.	3.57	F	0	0	0	0	0	0		2012-05-20	4pm – 6pm
247	20120520	2000	28.24	.	3.62	M	7	3	3	0	1	0		2012-05-20	6pm – 8pm
248	20120520	2000	28.24	.	3.62	F	8	0	4	0	2	2		2012-05-20	6pm – 8pm
249	20120520	2200	21.31	.	3.46	M	2	0	2	0	0	0		2012-05-20	8pm – 10pm
250	20120520	2200	21.31	.	3.46	F	4	0	2	0	1	1		2012-05-20	8pm – 10pm
251	20120521	0600	15.39	.	2.92	M	0	0	0	0	0	0		2012-05-20	10pm – 6:00am
252	20120521	0600	15.39	.	2.92	F	0	0	0	0	0	0		2012-05-20	10pm – 6:00am
253	20120521	0800	13.31	.	3.46	M	0	0	0	0	0	0		2012-05-21	6am – 8am
254	20120521	0800	13.31	.	3.46	F	0	0	0	0	0	0		2012-05-21	6am – 8am
255	20120521	1000	17.73	.	2.92	M	0	0	0	0	0	0		2012-05-21	8am – 10am
256	20120521	1000	17.73	.	2.92	F	1	0	1	0	0	0		2012-05-21	8am – 10am
257	20120521	1200	23.57	.	3.25	M	0	0	0	0	0	0		2012-05-21	10am – noon
258	20120521	1200	23.57	.	3.25	F	0	0	0	0	0	0		2012-05-21	10am – noon
259	20120521	1400	28.63	.	4.58	M	0	0	0	0	0	0		2012-05-21	Noon – 2pm
260	20120521	1400	28.63	.	4.58	F	0	0	0	0	0	0		2012-05-21	Noon – 2pm
261	20120521	1600	29.04	.	5.25	M	0	0	0	0	0	0		2012-05-21	2pm – 4pm
262	20120521	1600	29.04	.	5.25	F	0	0	0	0	0	0		2012-05-21	2pm – 4pm
263	20120521	1800	28.08	.	5.45	M	0	0	0	0	0	0		2012-05-21	4pm – 6pm
264	20120521	1800	28.08	.	5.45	F	0	0	0	0	0	0		2012-05-21	4pm – 6pm
265	20120521	2000	25	.	6.3	M	3	0	3	0	0	0		2012-05-21	6pm – 8pm
266	20120521	2000	25	.	6.3	F	6	1	4	0	1	0		2012-05-21	6pm – 8pm
267	20120521	2200	21.4	.	4.8	M	0	0	0	0	0	0		2012-05-21	8pm – 10pm
268	20120521	2200	21.4	.	4.8	F	2	0	1	1	0	0		2012-05-21	8pm – 10pm
269	20120522	0600	15.13	.	2.06	M	1	1	0	0	0	0		2012-05-21	10pm – 6:00am
270	20120522	0600	15.13	.	2.06	F	0	0	0	0	0	0		2012-05-21	10pm – 6:00am
271	20120522	0800	13.72	.	1.11	M	0	0	0	0	0	0		2012-05-22	6am – 8am
272	20120522	0800	13.72	.	1.11	F	0	0	0	0	0	0		2012-05-22	6am – 8am
273	20120522	1000	18.39	.	1.91	M	0	0	0	0	0	0		2012-05-22	8am – 10am
274	20120522	1000	18.39	.	1.91	F	2	0	1	1	0	0		2012-05-22	8am – 10am
275	20120522	1200	23.67	.	2.25	M	0	0	0	0	0	0		2012-05-22	10am – noon
276	20120522	1200	23.67	.	2.25	F	0	0	0	0	0	0		2012-05-22	10am – noon
277	20120522	1400	28.11	.	1.87	M	0	0	0	0	0	0		2012-05-22	Noon – 2pm
278	20120522	1400	28.11	.	1.87	F	0	0	0	0	0	0		2012-05-22	Noon – 2pm
279	20120522	1600	29.8	.	2.29	M	0	0	0	0	0	0		2012-05-22	2pm – 4pm
280	20120522	1600	29.8	.	2.29	F	0	0	0	0	0	0		2012-05-22	2pm – 4pm
281	20120522	1800	30.18	.	5.7	M	0	0	0	0	0	0		2012-05-22	4pm – 6pm
282	20120522	1800	30.18	.	5.7	F	0	0	0	0	0	0		2012-05-22	4pm – 6pm
283	20120522	2000	27.77	.	5.13	M	12	1	3	2	3	3		2012-05-22	6pm – 8pm
284	20120522	2000	27.77	.	5.13	F	18	4	2	2	7	3		2012-05-22	6pm – 8pm
285	20120522	2200	22.46	.	1.96	M	3	0	1	1	1	0		2012-05-22	8pm – 10pm
286	20120522	2200	22.46	.	1.96	F	8	2	1	2	3	0		2012-05-22	8pm – 10pm
287	20120523	0600	16.12	.	2.41	M	3	2	0	1	0	0		2012-05-22	10pm – 6:00am
288	20120523	0600	16.12	.	2.41	F	1	1	0	0	0	0		2012-05-22	10pm – 6:00am
289	20120523	0800	13.7	.	2.16	M	0	0	0	0	0	0		2012-05-23	6am – 8am
290	20120523	0800	13.7	.	2.16	F	1	0	1	0	0	0		2012-05-23	6am – 8am
291	20120523	1000	18.43	.	2.38	M	1	0	1	0	0	0		2012-05-23	8am – 10am
292	20120523	1000	18.43	.	2.38	F	0	0	0	0	0	0		2012-05-23	8am – 10am
293	20120523	1200	22.88	.	2.49	M	0	0	0	0	0	0		2012-05-23	10am – noon
294	20120523	1200	22.88	.	2.49	F	1	0	0	0	0	1		2012-05-23	10am – noon
295	20120523	1400	27.19	.	3.77	M	1	0	1	0	0	0		2012-05-23	Noon – 2pm
296	20120523	1400	27.19	.	3.77	F	0	0	0	0	0	0		2012-05-23	Noon – 2pm
297	20120523	1600	28.61	.	3.45	M	0	0	0	0	0	0		2012-05-23	2pm – 4pm
298	20120523	1600	28.61	.	3.45	F	0	0	0	0	0	0		2012-05-23	2pm – 4pm
299	20120523	1800	28.7	.	2.91	M	0	0	0	0	0	0		2012-05-23	4pm – 6pm
300	20120523	1800	28.7	.	2.91	F	0	0	0	0	0	0		2012-05-23	4pm – 6pm
301	20120523	2000	27.06	.	3.36	M	26	5	5	7	4	5		2012-05-23	6pm – 8pm
302	20120523	2000	27.06	.	3.36	F	43	2	9	10	12	10		2012-05-23	6pm – 8pm
303	20120523	2200	22.53	.	3.15	M	8	0	1	4	2	1		2012-05-23	8pm – 10pm
304	20120523	2200	22.53	.	3.15	F	9	3	1	3	2	0		2012-05-23	8pm – 10pm
305	20120524	0600	16.12	.	2.47	M	0	0	0	0	0	0		2012-05-23	10pm – 6:00am
306	20120524	0600	16.12	.	2.47	F	1	0	0	1	0	0		2012-05-23	10pm – 6:00am
307	20120524	0800	16.04	.	4.24	M	0	0	0	0	0	0		2012-05-24	6am – 8am
308	20120524	0800	16.04	.	4.24	F	3	0	3	0	0	0		2012-05-24	6am – 8am
309	20120524	1000	19.24	.	5.73	M	2	0	2	0	0	0		2012-05-24	8am – 10am
310	20120524	1000	19.24	.	5.73	F	4	0	4	0	0	0		2012-05-24	8am – 10am
311	20120524	1200	23.21	.	3.02	M	0	0	0	0	0	0		2012-05-24	10am – noon
312	20120524	1200	23.21	.	3.02	F	1	0	1	0	0	0		2012-05-24	10am – noon
313	20120524	1400	27.32	.	2.9	M	0	0	0	0	0	0		2012-05-24	Noon – 2pm
314	20120524	1400	27.32	.	2.9	F	1	0	0	0	1	0		2012-05-24	Noon – 2pm
315	20120524	1600	28.9	.	5.11	M	0	0	0	0	0	0		2012-05-24	2pm – 4pm
316	20120524	1600	28.9	.	5.11	F	0	0	0	0	0	0		2012-05-24	2pm – 4pm
317	20120524	1800	27.73	.	7.24	M	0	0	0	0	0	0		2012-05-24	4pm – 6pm
318	20120524	1800	27.73	.	7.24	F	0	0	0	0	0	0		2012-05-24	4pm – 6pm
319	20120524	2000	24.44	.	7.23	M	4	2	0	2	0	0		2012-05-24	6pm – 8pm
320	20120524	2000	24.44	.	7.23	F	7	1	2	4	0	0		2012-05-24	6pm – 8pm
321	20120524	2200	19.5	.	5.51	M	1	0	0	0	1	0		2012-05-24	8pm – 10pm
322	20120524	2200	19.5	.	5.51	F	0	0	0	0	0	0		2012-05-24	8pm – 10pm
323	20120525	0600	13.05	.	2.91	M	0	0	0	0	0	0		2012-05-24	10pm – 6:00am
324	20120525	0600	13.05	.	2.91	F	0	0	0	0	0	0		2012-05-24	10pm – 6:00am
325	20120525	0800	11.43	.	3.58	M	0	0	0	0	0	0		2012-05-25	6am – 8am
326	20120525	0800	11.43	.	3.58	F	0	0	0	0	0	0		2012-05-25	6am – 8am
327	20120525	1000	14.64	.	2.45	M	1	0	1	0	0	0		2012-05-25	8am – 10am
328	20120525	1000	14.64	.	2.45	F	0	0	0	0	0	0		2012-05-25	8am – 10am
329	20120525	1200	17.22	.	1.96	M	0	0	0	0	0	0		2012-05-25	10am – noon
330	20120525	1200	17.22	.	1.96	F	0	0	0	0	0	0		2012-05-25	10am – noon
331	20120525	1400	18.92	.	2.02	M	0	0	0	0	0	0		2012-05-25	Noon – 2pm
332	20120525	1400	18.92	.	2.02	F	0	0	0	0	0	0		2012-05-25	Noon – 2pm
333	20120525	1600	20.32	.	3.14	M	0	0	0	0	0	0		2012-05-25	2pm – 4pm
334	20120525	1600	20.32	.	3.14	F	1	0	1	0	0	0		2012-05-25	2pm – 4pm
335	20120525	1800	19.41	.	3.91	M	1	1	0	0	0	0		2012-05-25	4pm – 6pm
336	20120525	1800	19.41	.	3.91	F	0	0	0	0	0	0		2012-05-25	4pm – 6pm
337	20120525	2000	18.12	.	3.38	M	0	0	0	0	0	0		2012-05-25	6pm – 8pm
338	20120525	2000	18.12	.	3.38	F	2	0	2	0	0	0		2012-05-25	6pm – 8pm
339	20120525	2200	16.41	.	2.04	M	0	0	0	0	0	0		2012-05-25	8pm – 10pm
340	20120525	2200	16.41	.	2.04	F	1	0	0	1	0	0		2012-05-25	8pm – 10pm
341	20120526	0600	13.56	.	2.19	M	0	0	0	0	0	0		2012-05-25	10pm – 6:00am
342	20120526	0600	13.56	.	2.19	F	0	0	0	0	0	0		2012-05-25	10pm – 6:00am
343	20120526	0800	11.06	.	1.74	M	1	0	1	0	0	0		2012-05-26	6am – 8am
344	20120526	0800	11.06	.	1.74	F	0	0	0	0	0	0		2012-05-26	6am – 8am
345	20120526	1000	15.74	.	2.82	M	0	0	0	0	0	0		2012-05-26	8am – 10am
346	20120526	1000	15.74	.	2.82	F	0	0	0	0	0	0		2012-05-26	8am – 10am
347	20120526	1200	19.63	.	2.94	M	0	0	0	0	0	0		2012-05-26	10am – noon
348	20120526	1200	19.63	.	2.94	F	0	0	0	0	0	0		2012-05-26	10am – noon
349	20120526	1400	22.86	.	5.49	M	0	0	0	0	0	0		2012-05-26	Noon – 2pm
350	20120526	1400	22.86	.	5.49	F	0	0	0	0	0	0		2012-05-26	Noon – 2pm
351	20120526	1600	23.13	.	5.16	M	0	0	0	0	0	0		2012-05-26	2pm – 4pm
352	20120526	1600	23.13	.	5.16	F	0	0	0	0	0	0		2012-05-26	2pm – 4pm
353	20120526	1800	21.03	.	5.15	M	0	0	0	0	0	0		2012-05-26	4pm – 6pm
354	20120526	1800	21.03	.	5.15	F	0	0	0	0	0	0		2012-05-26	4pm – 6pm
355	20120526	2000	18.91	.	4.95	M	0	0	0	0	0	0		2012-05-26	6pm – 8pm
356	20120526	2000	18.91	.	4.95	F	0	0	0	0	0	0		2012-05-26	6pm – 8pm
357	20120526	2200	14.58	.	4.65	M	0	0	0	0	0	0		2012-05-26	8pm – 10pm
358	20120526	2200	14.58	.	4.65	F	0	0	0	0	0	0		2012-05-26	8pm – 10pm
359	20120527	0600	11.01	.	3.39	M	0	0	0	0	0	0		2012-05-26	10pm – 6:00am
360	20120527	0600	11.01	.	3.39	F	0	0	0	0	0	0		2012-05-26	10pm – 6:00am
361	20120527	0800	9.94	.	2.32	M	0	0	0	0	0	0		2012-05-27	6am – 8am
362	20120527	0800	9.94	.	2.32	F	0	0	0	0	0	0		2012-05-27	6am – 8am
363	20120527	1000	13.22	.	2.86	M	0	0	0	0	0	0		2012-05-27	8am – 10am
364	20120527	1000	13.22	.	2.86	F	0	0	0	0	0	0		2012-05-27	8am – 10am
365	20120527	1200	18.13	.	1.89	M	2	0	0	2	0	0		2012-05-27	10am – noon
366	20120527	1200	18.13	.	1.89	F	2	0	0	2	0	0		2012-05-27	10am – noon
367	20120527	1400	23.02	.	2.08	M	0	0	0	0	0	0		2012-05-27	Noon – 2pm
368	20120527	1400	23.02	.	2.08	F	0	0	0	0	0	0		2012-05-27	Noon – 2pm
369	20120527	1600	25.28	.	2.17	M	0	0	0	0	0	0		2012-05-27	2pm – 4pm
370	20120527	1600	25.28	.	2.17	F	0	0	0	0	0	0		2012-05-27	2pm – 4pm
371	20120527	1800	25.71	.	3.14	M	0	0	0	0	0	0		2012-05-27	4pm – 6pm
372	20120527	1800	25.71	.	3.14	F	0	0	0	0	0	0		2012-05-27	4pm – 6pm
373	20120527	2000	23.24	.	3.18	M	15	5	8	2	0	0		2012-05-27	6pm – 8pm
374	20120527	2000	23.24	.	3.18	F	23	12	4	5	2	0		2012-05-27	6pm – 8pm
375	20120527	2200	18.04	.	2.22	M	0	0	0	0	0	0		2012-05-27	8pm – 10pm
376	20120527	2200	18.04	.	2.22	F	5	1	2	2	0	0		2012-05-27	8pm – 10pm
377	20120528	0600	11.7	.	2.34	M	0	0	0	0	0	0		2012-05-27	10pm – 6:00am
378	20120528	0600	11.7	.	2.34	F	0	0	0	0	0	0		2012-05-27	10pm – 6:00am
379	20120528	0800	11.12	.	2.99	M	0	0	0	0	0	0		2012-05-28	6am – 8am
380	20120528	0800	11.12	.	2.99	F	0	0	0	0	0	0		2012-05-28	6am – 8am
381	20120528	1000	15.16	.	3.65	M	0	0	0	0	0	0		2012-05-28	8am – 10am
382	20120528	1000	15.16	.	3.65	F	0	0	0	0	0	0		2012-05-28	8am – 10am
383	20120528	1200	18.91	.	4.33	M	0	0	0	0	0	0		2012-05-28	10am – noon
384	20120528	1200	18.91	.	4.33	F	0	0	0	0	0	0		2012-05-28	10am – noon
385	20120528	1400	22.42	.	4.93	M	0	0	0	0	0	0		2012-05-28	Noon – 2pm
386	20120528	1400	22.42	.	4.93	F	0	0	0	0	0	0		2012-05-28	Noon – 2pm
387	20120528	1600	23.8	.	5.54	M	0	0	0	0	0	0		2012-05-28	2pm – 4pm
388	20120528	1600	23.8	.	5.54	F	0	0	0	0	0	0		2012-05-28	2pm – 4pm
389	20120528	1800	22.84	.	6.1	M	0	0	0	0	0	0		2012-05-28	4pm – 6pm
390	20120528	1800	22.84	.	6.1	F	0	0	0	0	0	0		2012-05-28	4pm – 6pm
391	20120528	2000	19.63	.	5.08	M	0	0	0	0	0	0		2012-05-28	6pm – 8pm
392	20120528	2000	19.63	.	5.08	F	0	0	0	0	0	0		2012-05-28	6pm – 8pm
393	20120528	2200	15.62	.	3.9	M	0	0	0	0	0	0		2012-05-28	8pm – 10pm
394	20120528	2200	15.62	.	3.9	F	0	0	0	0	0	0		2012-05-28	8pm – 10pm
395	20120529	0600	11.13	.	2.57	M	0	0	0	0	0	0		2012-05-28	10pm – 6:00am
396	20120529	0600	11.13	.	2.57	F	0	0	0	0	0	0		2012-05-28	10pm – 6:00am
397	20120529	0800	10.09	.	3.11	M	0	0	0	0	0	0		2012-05-29	6am – 8am
398	20120529	0800	10.09	.	3.11	F	0	0	0	0	0	0		2012-05-29	6am – 8am
399	20120529	1000	14.17	.	3.4	M	0	0	0	0	0	0		2012-05-29	8am – 10am
400	20120529	1000	14.17	.	3.4	F	0	0	0	0	0	0		2012-05-29	8am – 10am
401	20120529	1200	19.48	.	2.52	M	0	0	0	0	0	0		2012-05-29	10am – noon
402	20120529	1200	19.48	.	2.52	F	0	0	0	0	0	0		2012-05-29	10am – noon
403	20120529	1400	25.61	.	1.73	M	0	0	0	0	0	0		2012-05-29	Noon – 2pm
404	20120529	1400	25.61	.	1.73	F	0	0	0	0	0	0		2012-05-29	Noon – 2pm
405	20120529	1600	28.27	.	2.14	M	0	0	0	0	0	0		2012-05-29	2pm – 4pm
406	20120529	1600	28.27	.	2.14	F	1	0	0	0	1	0		2012-05-29	2pm – 4pm
407	20120529	1800	28.6	.	1.92	M	4	2	1	0	0	1		2012-05-29	4pm – 6pm
408	20120529	1800	28.6	.	1.92	F	8	2	2	3	0	1		2012-05-29	4pm – 6pm
409	20120529	2000	26.53	.	2.95	M	22	9	4	3	6	0		2012-05-29	6pm – 8pm
410	20120529	2000	26.53	.	2.95	F	33	12	9	5	6	1		2012-05-29	6pm – 8pm
411	20120529	2200	20.16	.	1.87	M	4	0	3	0	1	0		2012-05-29	8pm – 10pm
412	20120529	2200	20.16	.	1.87	F	10	1	3	2	3	1		2012-05-29	8pm – 10pm
413	20120530	0600	13.42	.	1.36	M	2	2	0	0	0	0		2012-05-29	10pm – 6:00am
414	20120530	0600	13.42	.	1.36	F	1	0	1	0	0	0		2012-05-29	10pm – 6:00am
415	20120530	0800	11.96	.	1.08	M	0	0	0	0	0	0		2012-05-30	6am – 8am
416	20120530	0800	11.96	.	1.08	F	1	0	0	1	0	0		2012-05-30	6am – 8am
417	20120530	1000	17.74	.	2.02	M	2	0	0	2	0	0		2012-05-30	8am – 10am
418	20120530	1000	17.74	.	2.02	F	2	1	0	0	0	1		2012-05-30	8am – 10am
419	20120530	1200	24.74	.	2.44	M	0	0	0	0	0	0		2012-05-30	10am – noon
420	20120530	1200	24.74	.	2.44	F	0	0	0	0	0	0		2012-05-30	10am – noon
421	20120530	1400	30.98	.	2.14	M	0	0	0	0	0	0		2012-05-30	Noon – 2pm
422	20120530	1400	30.98	.	2.14	F	1	1	0	0	0	0		2012-05-30	Noon – 2pm
423	20120530	1600	33.09	.	2.64	M	0	0	0	0	0	0		2012-05-30	2pm – 4pm
424	20120530	1600	33.09	.	2.64	F	0	0	0	0	0	0		2012-05-30	2pm – 4pm
425	20120530	1800	33.37	.	3.07	M	0	0	0	0	0	0		2012-05-30	4pm – 6pm
426	20120530	1800	33.37	.	3.07	F	0	0	0	0	0	0		2012-05-30	4pm – 6pm
427	20120530	2000	30.37	.	2.95	M	13	9	3	1	0	0		2012-05-30	6pm – 8pm
428	20120530	2000	30.37	.	2.95	F	17	8	3	3	2	1		2012-05-30	6pm – 8pm
429	20120530	2200	23.76	.	1.6	M	15	3	5	0	4	3		2012-05-30	8pm – 10pm
430	20120530	2200	23.76	.	1.6	F	14	3	4	0	6	1		2012-05-30	8pm – 10pm
431	20120531	0600	15.36	.	1.79	M	0	0	0	0	0	0		2012-05-30	10pm – 6:00am
432	20120531	0600	15.36	.	1.79	F	0	0	0	0	0	0		2012-05-30	10pm – 6:00am
433	20120531	0800	13.46	.	1.29	M	0	0	0	0	0	0		2012-05-31	6am – 8am
434	20120531	0800	13.46	.	1.29	F	1	0	0	0	1	0		2012-05-31	6am – 8am
435	20120531	1000	18.99	.	1.7	M	2	1	1	0	0	0		2012-05-31	8am – 10am
436	20120531	1000	18.99	.	1.7	F	7	0	3	2	1	1		2012-05-31	8am – 10am
437	20120531	1200	26.2	.	2.21	M	0	0	0	0	0	0		2012-05-31	10am – noon
438	20120531	1200	26.2	.	2.21	F	0	0	0	0	0	0		2012-05-31	10am – noon
439	20120531	1400	33.17	.	2.51	M	0	0	0	0	0	0		2012-05-31	Noon – 2pm
440	20120531	1400	33.17	.	2.51	F	0	0	0	0	0	0		2012-05-31	Noon – 2pm
441	20120531	1600	35.58	.	2.91	M	0	0	0	0	0	0		2012-05-31	2pm – 4pm
442	20120531	1600	35.58	.	2.91	F	0	0	0	0	0	0		2012-05-31	2pm – 4pm
443	20120531	1800	36.23	.	1.79	M	0	0	0	0	0	0		2012-05-31	4pm – 6pm
444	20120531	1800	36.23	.	1.79	F	0	0	0	0	0	0		2012-05-31	4pm – 6pm
445	20120531	2000	34.3	.	2.28	M	12	3	1	1	3	4		2012-05-31	6pm – 8pm
446	20120531	2000	34.3	.	2.28	F	11	3	2	0	2	4		2012-05-31	6pm – 8pm
447	20120531	2200	28.31	.	1.83	M	2	0	0	0	0	2		2012-05-31	8pm – 10pm
448	20120531	2200	28.31	.	1.83	F	3	0	1	1	0	1		2012-05-31	8pm – 10pm
449	20120601	0600	18.51	.	1.33	M	0	0	0	0	0	0		2012-05-31	10pm – 6:00am
450	20120601	0600	18.51	.	1.33	F	0	0	0	0	0	0		2012-05-31	10pm – 6:00am
451	20120601	0800	16.12	.	1.73	M	0	0	0	0	0	0		2012-06-01	6am – 8am
452	20120601	0800	16.12	.	1.73	F	2	0	1	0	1	0		2012-06-01	6am – 8am
453	20120601	1000	21.62	.	1.4	M	0	0	0	0	0	0		2012-06-01	8am – 10am
454	20120601	1000	21.62	.	1.4	F	5	2	1	2	0	0		2012-06-01	8am – 10am
455	20120601	1200	28.99	.	1.45	M	0	0	0	0	0	0		2012-06-01	10am – noon
456	20120601	1200	28.99	.	1.45	F	0	0	0	0	0	0		2012-06-01	10am – noon
457	20120601	1400	36.02	.	1.84	M	0	0	0	0	0	0		2012-06-01	Noon – 2pm
458	20120601	1400	36.02	.	1.84	F	0	0	0	0	0	0		2012-06-01	Noon – 2pm
459	20120601	1600	38.01	.	3.33	M	0	0	0	0	0	0		2012-06-01	2pm – 4pm
460	20120601	1600	38.01	.	3.33	F	1	0	0	1	0	0		2012-06-01	2pm – 4pm
461	20120601	1800	37.17	.	4.33	M	0	0	0	0	0	0		2012-06-01	4pm – 6pm
462	20120601	1800	37.17	.	4.33	F	0	0	0	0	0	0		2012-06-01	4pm – 6pm
463	20120601	2000	34.39	.	3.21	M	11	4	6	0	0	1		2012-06-01	6pm – 8pm
464	20120601	2000	34.39	.	3.21	F	12	4	4	2	2	0		2012-06-01	6pm – 8pm
465	20120601	2200	25.63	.	3.48	M	14	1	8	1	4	0		2012-06-01	8pm – 10pm
466	20120601	2200	25.63	.	3.48	F	33	2	19	6	4	2		2012-06-01	8pm – 10pm
467	20120602	0600	17.14	.	2.36	M	0	0	0	0	0	0		2012-06-01	10pm – 6:00am
468	20120602	0600	17.14	.	2.36	F	0	0	0	0	0	0		2012-06-01	10pm – 6:00am
469	20120602	0800	15.99	.	2.02	M	0	0	0	0	0	0		2012-06-02	6am – 8am
470	20120602	0800	15.99	.	2.02	F	4	1	1	2	0	0		2012-06-02	6am – 8am
471	20120602	1000	20.19	.	1.38	M	0	0	0	0	0	0		2012-06-02	8am – 10am
472	20120602	1000	20.19	.	1.38	F	0	0	0	0	0	0		2012-06-02	8am – 10am
473	20120602	1200	26.38	.	1.73	M	0	0	0	0	0	0		2012-06-02	10am – noon
474	20120602	1200	26.38	.	1.73	F	0	0	0	0	0	0		2012-06-02	10am – noon
475	20120602	1400	33.13	.	4.54	M	0	0	0	0	0	0		2012-06-02	Noon – 2pm
476	20120602	1400	33.13	.	4.54	F	0	0	0	0	0	0		2012-06-02	Noon – 2pm
477	20120602	1600	34.28	.	6.82	M	0	0	0	0	0	0		2012-06-02	2pm – 4pm
478	20120602	1600	34.28	.	6.82	F	0	0	0	0	0	0		2012-06-02	2pm – 4pm
479	20120602	1800	32.77	.	6.32	M	0	0	0	0	0	0		2012-06-02	4pm – 6pm
480	20120602	1800	32.77	.	6.32	F	0	0	0	0	0	0		2012-06-02	4pm – 6pm
481	20120602	2000	28.68	.	4.99	M	9	3	3	0	2	1		2012-06-02	6pm – 8pm
482	20120602	2000	26.68	.	4.99	F	7	5	0	1	1	0		2012-06-02	6pm – 8pm
483	20120602	2200	22.61	.	4.42	M	6	2	4	0	0	0		2012-06-02	8pm – 10pm
484	20120602	2200	22.61	.	4.42	F	6	2	1	0	3	0		2012-06-02	8pm – 10pm
485	20120603	0600	14.84	.	3.38	M	0	0	0	0	0	0		2012-06-02	10pm – 6:00am
486	20120603	0600	14.84	.	3.38	F	0	0	0	0	0	0		2012-06-02	10pm – 6:00am
487	20120603	0800	13.44	.	2.12	M	2	0	0	1	0	1		2012-06-03	6am – 8am
488	20120603	0800	13.44	.	2.12	F	1	0	0	0	0	1		2012-06-03	6am – 8am
489	20120603	1000	18.54	.	1.8	M	0	0	0	0	0	0		2012-06-03	8am – 10am
490	20120603	1000	18.54	.	1.8	F	0	0	0	0	0	0		2012-06-03	8am – 10am
491	20120603	1200	24.79	.	2.97	M	0	0	0	0	0	0		2012-06-03	10am – noon
492	20120603	1200	24.79	.	2.97	F	0	0	0	0	0	0		2012-06-03	10am – noon
493	20120603	1400	29.93	.	3.7	M	0	0	0	0	0	0		2012-06-03	Noon – 2pm
494	20120603	1400	29.93	.	3.7	F	0	0	0	0	0	0		2012-06-03	Noon – 2pm
495	20120603	1600	32.54	.	4.28	M	0	0	0	0	0	0		2012-06-03	2pm – 4pm
496	20120603	1600	32.54	.	4.28	F	0	0	0	0	0	0		2012-06-03	2pm – 4pm
497	20120603	1800	32.29	.	4.76	M	0	0	0	0	0	0		2012-06-03	4pm – 6pm
498	20120603	1800	32.29	.	4.76	F	0	0	0	0	0	0		2012-06-03	4pm – 6pm
499	20120603	2000	26.66	.	3.84	M	1	1	0	0	0	0		2012-06-03	6pm – 8pm
500	20120603	2000	26.66	.	3.84	F	8	5	3	0	0	0		2012-06-03	6pm – 8pm
501	20120603	2200	20.94	.	3.1	M	0	0	0	0	0	0		2012-06-03	8pm – 10pm
502	20120603	2200	20.94	.	3.1	F	1	0	0	1	0	0		2012-06-03	8pm – 10pm
503	20120604	0600	16.14	.	2.83	M	0	0	0	0	0	0		2012-06-03	10pm – 6:00am
504	20120604	0600	16.14	.	2.83	F	0	0	0	0	0	0		2012-06-03	10pm – 6:00am
505	20120604	0800	16.82	.	2.79	M	0	.	.	.	.	.		2012-06-04	6am – 8am
506	20120604	0800	16.82	.	2.79	F	0	.	.	.	.	.		2012-06-04	6am – 8am
507	20120604	1000	17.09	.	4.84	M	0	.	.	.	.	.		2012-06-04	8am – 10am
508	20120604	1000	17.09	.	4.84	F	0	.	.	.	.	.		2012-06-04	8am – 10am
509	20120604	1200	16.27	.	4.12	M	0	.	.	.	.	.		2012-06-04	10am – noon
510	20120604	1200	16.27	.	4.12	F	0	.	.	.	.	.		2012-06-04	10am – noon
511	20120604	1400	14.86	.	4.95	M	0	.	.	.	.	.		2012-06-04	Noon – 2pm
512	20120604	1400	14.86	.	4.95	F	0	.	.	.	.	.		2012-06-04	Noon – 2pm
513	20120604	1600	19.18	.	6.19	M	0	.	.	.	.	.		2012-06-04	2pm – 4pm
514	20120604	1600	19.18	.	6.19	F	0	.	.	.	.	.		2012-06-04	2pm – 4pm
515	20120604	1800	20.91	.	5.74	M	0	.	.	.	.	.		2012-06-04	4pm – 6pm
516	20120604	1800	20.91	.	5.74	F	0	.	.	.	.	.		2012-06-04	4pm – 6pm
517	20120604	2000	19.16	.	5.74	M	0	.	.	.	.	.		2012-06-04	6pm – 8pm
518	20120604	2000	19.16	.	5.74	F	0	.	.	.	.	.		2012-06-04	6pm – 8pm
519	20120604	2200	15.4	.	6.17	M	0	.	.	.	.	.		2012-06-04	8pm – 10pm
520	20120604	2200	15.4	.	6.17	F	0	.	.	.	.	.		2012-06-04	8pm – 10pm
521	20120605	0600	10.63	.	2.34	M	0	.	.	.	.	.		2012-06-04	10pm – 6:00am
522	20120605	0600	10.63	.	2.34	F	0	.	.	.	.	.		2012-06-04	10pm – 6:00am
523	20120605	0800	9.57	.	1.95	M	0	.	.	.	.	.		2012-06-05	6am – 8am
524	20120605	0800	9.57	.	1.95	F	0	.	.	.	.	.		2012-06-05	6am – 8am
525	20120605	1000	14.03	.	2.51	M	0	.	.	.	.	.		2012-06-05	8am – 10am
526	20120605	1000	14.03	.	2.51	F	0	.	.	.	.	.		2012-06-05	8am – 10am
527	20120605	1200	17.92	.	2.61	M	0	.	.	.	.	.		2012-06-05	10am – noon
528	20120605	1200	17.92	.	2.61	F	0	.	.	.	.	.		2012-06-05	10am – noon
529	20120605	1400	21.12	.	4.19	M	0	.	.	.	.	.		2012-06-05	Noon – 2pm
530	20120605	1400	21.12	.	4.19	F	0	.	.	.	.	.		2012-06-05	Noon – 2pm
531	20120605	1600	22.6	.	4.38	M	0	.	.	.	.	.		2012-06-05	2pm – 4pm
532	20120605	1600	22.6	.	4.38	F	0	.	.	.	.	.		2012-06-05	2pm – 4pm
533	20120605	1800	22.64	.	4.34	M	0	.	.	.	.	.		2012-06-05	4pm – 6pm
534	20120605	1800	22.64	.	4.34	F	0	.	.	.	.	.		2012-06-05	4pm – 6pm
535	20120605	2000	21.47	.	4.52	M	0	.	.	.	.	.		2012-06-05	6pm – 8pm
536	20120605	2000	21.47	.	4.52	F	0	.	.	.	.	.		2012-06-05	6pm – 8pm
537	20120605	2200	18.74	.	3.24	M	0	.	.	.	.	.		2012-06-05	8pm – 10pm
538	20120605	2200	18.74	.	3.24	F	0	.	.	.	.	.		2012-06-05	8pm – 10pm
539	20120606	0600	15.18	.	3.54	M	0	.	.	.	.	.		2012-06-05	10pm – 6:00am
540	20120606	0600	15.18	.	3.54	F	0	.	.	.	.	.		2012-06-05	10pm – 6:00am
541	20120606	0800	15.38	.	5.38	M	0	0	0	0	0	0		2012-06-06	6am – 8am
542	20120606	0800	15.38	.	5.38	F	0	0	0	0	0	0		2012-06-06	6am – 8am
543	20120606	1000	17.71	.	7.08	M	0	0	0	0	0	0		2012-06-06	8am – 10am
544	20120606	1000	17.71	.	7.08	F	0	0	0	0	0	0		2012-06-06	8am – 10am
545	20120606	1200	21.68	.	7.04	M	0	0	0	0	0	0		2012-06-06	10am – noon
546	20120606	1200	21.68	.	7.04	F	0	0	0	0	0	0		2012-06-06	10am – noon
547	20120606	1400	27.06	.	5.83	M	0	0	0	0	0	0		2012-06-06	Noon – 2pm
548	20120606	1400	27.06	.	5.83	F	0	0	0	0	0	0		2012-06-06	Noon – 2pm
549	20120606	1600	28.43	.	5.15	M	0	0	0	0	0	0		2012-06-06	2pm – 4pm
550	20120606	1600	28.43	.	5.15	F	0	0	0	0	0	0		2012-06-06	2pm – 4pm
551	20120606	1800	28.74	.	3.4	M	0	0	0	0	0	0		2012-06-06	4pm – 6pm
552	20120606	1800	28.74	.	3.4	F	0	0	0	0	0	0		2012-06-06	4pm – 6pm
553	20120606	2000	26.67	.	2.49	M	0	0	0	0	0	0		2012-06-06	6pm – 8pm
554	20120606	2000	26.67	.	2.49	F	0	0	0	0	0	0		2012-06-06	6pm – 8pm
555	20120606	2200	20.37	.	2.35	M	0	0	0	0	0	0		2012-06-06	8pm – 10pm
556	20120606	2200	20.37	.	2.35	F	0	0	0	0	0	0		2012-06-06	8pm – 10pm
557	20120607	0600	13.25	.	2.29	M	0	0	0	0	0	0		2012-06-06	10pm – 6:00am
558	20120607	0600	13.25	.	2.29	F	0	0	0	0	0	0		2012-06-06	10pm – 6:00am
559	20120607	0800	12.13	.	2.3	M	97	16	49	18	6	8		2012-06-07	6am – 8am
560	20120607	0800	12.13	.	2.3	F	158	21	72	35	14	16		2012-06-07	6am – 8am
561	20120607	1000	17.86	.	1.89	M	2	0	2	0	0	0		2012-06-07	8am – 10am
562	20120607	1000	17.86	.	1.89	F	5	0	3	1	0	1		2012-06-07	8am – 10am
563	20120607	1200	23.71	.	1.84	M	1	0	1	0	0	0		2012-06-07	10am – noon
564	20120607	1200	23.71	.	1.84	F	0	0	0	0	0	0		2012-06-07	10am – noon
565	20120607	1400	29.19	.	3.09	M	0	0	0	0	0	0		2012-06-07	Noon – 2pm
566	20120607	1400	29.19	.	3.09	F	0	0	0	0	0	0		2012-06-07	Noon – 2pm
567	20120607	1600	30.19	.	4.87	M	0	0	0	0	0	0		2012-06-07	2pm – 4pm
568	20120607	1600	30.19	.	4.87	F	0	0	0	0	0	0		2012-06-07	2pm – 4pm
569	20120607	1800	29.63	.	5.22	M	0	0	0	0	0	0		2012-06-07	4pm – 6pm
570	20120607	1800	29.63	.	5.22	F	0	0	0	0	0	0		2012-06-07	4pm – 6pm
571	20120607	2000	27.06	.	3.47	M	17	9	8	0	0	0		2012-06-07	6pm – 8pm
572	20120607	2000	27.06	.	3.47	F	10	1	5	2	2	0		2012-06-07	6pm – 8pm
573	20120607	2200	21.77	.	2.8	M	5	2	2	0	1	0		2012-06-07	8pm – 10pm
574	20120607	2200	21.77	.	2.8	F	8	2	3	1	1	1		2012-06-07	8pm – 10pm
575	20120608	0600	15.21	.	1.27	M	1	0	1	0	0	0		2012-06-07	10pm – 6:00am
576	20120608	0600	15.21	.	1.27	F	0	0	0	0	0	0		2012-06-07	10pm – 6:00am
577	20120608	0800	13.21	.	0.94	M	0	0	0	0	0	0		2012-06-08	6am – 8am
578	20120608	0800	13.21	.	0.94	F	0	0	0	0	0	0		2012-06-08	6am – 8am
579	20120608	1000	18.83	.	1.88	M	2	1	0	0	0	1		2012-06-08	8am – 10am
580	20120608	1000	18.83	.	1.88	F	1	0	0	0	0	1		2012-06-08	8am – 10am
581	20120608	1200	24.29	.	2.07	M	0	0	0	0	0	0		2012-06-08	10am – noon
582	20120608	1200	24.29	.	2.07	F	0	0	0	0	0	0		2012-06-08	10am – noon
583	20120608	1400	29.28	.	2.27	M	0	0	0	0	0	0		2012-06-08	Noon – 2pm
584	20120608	1400	29.28	.	2.27	F	0	0	0	0	0	0		2012-06-08	Noon – 2pm
585	20120608	1600	30.29	.	3.53	M	0	0	0	0	0	0		2012-06-08	2pm – 4pm
586	20120608	1600	30.29	.	3.53	F	0	0	0	0	0	0		2012-06-08	2pm – 4pm
587	20120608	1800	28.92	.	5.17	M	0	0	0	0	0	0		2012-06-08	4pm – 6pm
588	20120608	1800	28.92	.	5.17	F	0	0	0	0	0	0		2012-06-08	4pm – 6pm
589	20120608	2000	26.56	.	4.04	M	17	4	4	1	4	4		2012-06-08	6pm – 8pm
590	20120608	2000	26.56	.	4.04	F	26	2	9	2	6	7		2012-06-08	6pm – 8pm
591	20120608	2200	20.74	.	2.74	M	9	1	6	2	0	0		2012-06-08	8pm – 10pm
592	20120608	2200	20.74	.	2.74	F	8	1	5	2	0	0		2012-06-08	8pm – 10pm
593	20120609	0600	14.75	.	4.34	M	1	1	0	0	0	0		2012-06-08	10pm – 6:00am
594	20120609	0600	14.75	.	4.34	F	0	0	0	0	0	0		2012-06-08	10pm – 6:00am
595	20120609	0800	14.76	.	10.45	M	0	0	0	0	0	0		2012-06-09	6am – 8am
596	20120609	0800	14.76	.	10.45	F	0	0	0	0	0	0		2012-06-09	6am – 8am
597	20120609	1000	17.02	.	12.09	M	0	0	0	0	0	0		2012-06-09	8am – 10am
598	20120609	1000	17.02	.	12.09	F	0	0	0	0	0	0		2012-06-09	8am – 10am
599	20120609	1200	20.63	.	12.17	M	0	0	0	0	0	0		2012-06-09	10am – noon
600	20120609	1200	20.63	.	12.17	F	0	0	0	0	0	0		2012-06-09	10am – noon
601	20120609	1400	25.28	.	11.07	M	0	0	0	0	0	0		2012-06-09	Noon – 2pm
602	20120609	1400	25.28	.	11.07	F	0	0	0	0	0	0		2012-06-09	Noon – 2pm
603	20120609	1600	27.21	.	10.95	M	0	0	0	0	0	0		2012-06-09	2pm – 4pm
604	20120609	1600	27.21	.	10.95	F	0	0	0	0	0	0		2012-06-09	2pm – 4pm
605	20120609	1800	27.49	.	10.61	M	1	1	0	0	0	0		2012-06-09	4pm – 6pm
606	20120609	1800	27.49	.	10.61	F	0	0	0	0	0	0		2012-06-09	4pm – 6pm
607	20120609	2000	25.99	.	10.19	M	0	0	0	0	0	0		2012-06-09	6pm – 8pm
608	20120609	2000	25.99	.	10.19	F	0	0	0	0	0	0		2012-06-09	6pm – 8pm
609	20120609	2200	23.94	.	10.58	M	0	0	0	0	0	0		2012-06-09	8pm – 10pm
610	20120609	2200	23.94	.	10.58	F	2	0	2	0	0	0		2012-06-09	8pm – 10pm
611	20120610	0600	21	.	11.11	M	0	0	0	0	0	0		2012-06-09	10pm – 6:00am
612	20120610	0600	21	.	11.11	F	0	0	0	0	0	0		2012-06-09	10pm – 6:00am
613	20120610	0800	19.27	.	11.97	M	0	0	0	0	0	0		2012-06-10	6am – 8am
614	20120610	0800	19.27	.	11.97	F	0	0	0	0	0	0		2012-06-10	6am – 8am
615	20120610	1000	21.3	.	10.5	M	0	0	0	0	0	0		2012-06-10	8am – 10am
616	20120610	1000	21.3	.	10.5	F	0	0	0	0	0	0		2012-06-10	8am – 10am
617	20120610	1200	25.72	.	8.57	M	0	0	0	0	0	0		2012-06-10	10am – noon
618	20120610	1200	25.72	.	8.57	F	0	0	0	0	0	0		2012-06-10	10am – noon
619	20120610	1400	29.48	.	6.51	M	0	0	0	0	0	0		2012-06-10	Noon – 2pm
620	20120610	1400	29.48	.	6.51	F	0	0	0	0	0	0		2012-06-10	Noon – 2pm
621	20120610	1600	31.46	.	5.06	M	0	0	0	0	0	0		2012-06-10	2pm – 4pm
622	20120610	1600	31.46	.	5.06	F	0	0	0	0	0	0		2012-06-10	2pm – 4pm
623	20120610	1800	32.32	.	4.63	M	0	0	0	0	0	0		2012-06-10	4pm – 6pm
624	20120610	1800	32.32	.	4.63	F	0	0	0	0	0	0		2012-06-10	4pm – 6pm
625	20120610	2000	31.16	.	2.15	M	9	4	1	1	0	3		2012-06-10	6pm – 8pm
626	20120610	2000	31.16	.	2.15	F	19	4	2	4	5	4		2012-06-10	6pm – 8pm
627	20120610	2200	26.32	.	1.77	M	6	1	1	4	0	0		2012-06-10	8pm – 10pm
628	20120610	2200	26.32	.	1.77	F	6	0	3	3	0	0		2012-06-10	8pm – 10pm
629	20120611	0600	20.89	.	2.7	M	0	0	0	0	0	0		2012-06-10	10pm – 6am
630	20120611	0600	20.89	.	2.7	F	0	0	0	0	0	0		2012-06-10	10pm – 6am
631	20120611	0800	18.21	.	2.44	M	2	0	1	0	1	0		2012-06-11	6am – 8am
632	20120611	0800	18.21	.	2.44	F	6	0	2	0	2	2		2012-06-11	6am – 8am
633	20120611	1000	23.46	.	3.83	M	0	0	0	0	0	0		2012-06-11	8am – 10am
634	20120611	1000	23.46	.	3.83	F	1	0	0	0	1	0		2012-06-11	8am – 10am
635	20120611	1200	29.2	.	3.02	M	0	0	0	0	0	0		2012-06-11	10am – noon
636	20120611	1200	29.2	.	3.02	F	1	0	0	1	0	0		2012-06-11	10am – noon
637	20120611	1400	33.92	.	2.22	M	0	0	0	0	0	0		2012-06-11	Noon – 2pm
638	20120611	1400	33.92	.	2.22	F	0	0	0	0	0	0		2012-06-11	Noon – 2pm
639	20120611	1600	36.03	.	1.96	M	0	0	0	0	0	0		2012-06-11	2pm – 4pm
640	20120611	1600	36.03	.	1.96	F	0	0	0	0	0	0		2012-06-11	2pm – 4pm
641	20120611	1800	36.5	.	2.78	M	0	0	0	0	0	0		2012-06-11	4pm – 6pm
642	20120611	1800	36.5	.	2.78	F	0	0	0	0	0	0		2012-06-11	4pm – 6pm
643	20120611	2000	33.27	.	2.8	M	10	2	5	0	3	0		2012-06-11	6pm – 8pm
644	20120611	2000	33.27	.	2.8	F	13	2	5	0	4	2		2012-06-11	6pm – 8pm
645	20120611	2200	25.28	.	1.33	M	6	0	2	1	3	0		2012-06-11	8pm – 10pm
646	20120611	2200	25.28	.	1.33	F	22	1	12	3	4	2		2012-06-11	8pm – 10pm
647	20120612	0600	17.42	.	1.63	M	0	0	0	0	0	0		2012-06-11	10pm – 6am
648	20120612	0600	17.42	.	1.63	F	0	0	0	0	0	0		2012-06-11	10pm – 6am
649	20120612	0800	14.98	.	1.82	M	0	0	0	0	0	0		2012-06-12	6am – 8am
650	20120612	0800	14.98	.	1.82	F	0	0	0	0	0	0		2012-06-12	6am – 8am
651	20120612	1000	20.86	.	2	M	1	0	1	0	0	0		2012-06-12	8am – 10am
652	20120612	1000	20.86	.	2	F	4	0	0	0	2	2		2012-06-12	8am – 10am
653	20120612	1200	28.21	.	3.41	M	0	0	0	0	0	0		2012-06-12	10am – noon
654	20120612	1200	28.21	.	3.41	F	0	0	0	0	0	0		2012-06-12	10am – noon
655	20120612	1400	33.54	.	2.06	M	0	0	0	0	0	0		2012-06-12	Noon – 2pm
656	20120612	1400	33.54	.	2.06	F	0	0	0	0	0	0		2012-06-12	Noon – 2pm
657	20120612	1600	36.27	.	3.13	M	0	0	0	0	0	0		2012-06-12	2pm – 4pm
658	20120612	1600	36.27	.	3.13	F	0	0	0	0	0	0		2012-06-12	2pm – 4pm
659	20120612	1800	35.39	.	4.38	M	0	0	0	0	0	0		2012-06-12	4pm – 6pm
660	20120612	1800	35.39	.	4.38	F	0	0	0	0	0	0		2012-06-12	4pm – 6pm
661	20120612	2000	31.98	.	3.14	M	13	3	6	0	4	0		2012-06-12	6pm – 8pm
662	20120612	2000	31.98	.	3.14	F	14	5	8	0	1	0		2012-06-12	6pm – 8pm
663	20120612	2200	25.86	.	2.91	M	22	1	14	1	4	2		2012-06-12	8pm – 10pm
664	20120612	2200	25.86	.	2.91	F	27	2	15	1	7	2		2012-06-12	8pm – 10pm
665	20120613	0600	17.49	.	1.68	M	0	0	0	0	0	0		2012-06-12	10pm – 6am
666	20120613	0600	17.49	.	1.68	F	2	1	0	0	1	0		2012-06-12	10pm – 6am
667	20120613	0800	15.11	.	1.85	M	0	0	0	0	0	0		2012-06-13	6am – 8am
668	20120613	0800	15.11	.	1.85	F	0	0	0	0	0	0		2012-06-13	6am – 8am
669	20120613	1000	19.31	.	3.18	M	3	0	2	0	1	0		2012-06-13	8am – 10am
670	20120613	1000	19.31	.	3.18	F	1	0	0	0	1	0		2012-06-13	8am – 10am
671	20120613	1200	26.71	.	4.48	M	0	0	0	0	0	0		2012-06-13	10am – noon
672	20120613	1200	26.71	.	4.48	F	0	0	0	0	0	0		2012-06-13	10am – noon
673	20120613	1400	32.01	.	3.19	M	0	0	0	0	0	0		2012-06-13	Noon – 2pm
674	20120613	1400	32.01	.	3.19	F	0	0	0	0	0	0		2012-06-13	Noon – 2pm
675	20120613	1600	34.53	.	3.16	M	0	0	0	0	0	0		2012-06-13	2pm – 4pm
676	20120613	1600	34.53	.	3.16	F	0	0	0	0	0	0		2012-06-13	2pm – 4pm
677	20120613	1800	34.23	.	3.4	M	0	0	0	0	0	0		2012-06-13	4pm – 6pm
678	20120613	1800	34.23	.	3.4	F	0	0	0	0	0	0		2012-06-13	4pm – 6pm
679	20120613	2000	30.59	.	3.01	M	25	10	10	0	4	1		2012-06-13	6pm – 8pm
680	20120613	2000	30.59	.	3.01	F	15	5	5	0	5	0		2012-06-13	6pm – 8pm
681	20120613	2200	24.1	.	1.84	M	14	4	8	0	0	2		2012-06-13	8pm – 10pm
682	20120613	2200	24.1	.	1.84	F	15	3	4	1	5	2		2012-06-13	8pm – 10pm
683	20120614	0600	16.35	28.02	1.66	M	0	0	0	0	0	0		2012-06-13	10pm – 6am
684	20120614	0600	16.35	28.02	1.66	F	0	0	0	0	0	0		2012-06-13	10pm – 6am
685	20120614	0800	15.89	1483.77	2.76	M	1	0	0	0	1	0		2012-06-14	6am – 8am
686	20120614	0800	15.89	1483.77	2.76	F	2	0	0	1	1	0		2012-06-14	6am – 8am
687	20120614	1000	21.12	2495.83	3.44	M	1	0	0	1	0	0		2012-06-14	8am – 10am
688	20120614	1000	21.12	2495.83	3.44	F	1	0	0	1	0	0		2012-06-14	8am – 10am
689	20120614	1200	26.61	3237.69	3.51	M	0	0	0	0	0	0		2012-06-14	10am – noon
690	20120614	1200	26.61	3237.69	3.51	F	0	0	0	0	0	0		2012-06-14	10am – noon
691	20120614	1400	32.83	2179.15	2.46	M	0	0	0	0	0	0		2012-06-14	Noon – 2pm
692	20120614	1400	32.83	2179.15	2.46	F	0	0	0	0	0	0		2012-06-14	Noon – 2pm
693	20120614	1600	35.14	2949.23	3.59	M	0	0	0	0	0	0		2012-06-14	2pm – 4pm
694	20120614	1600	35.14	2949.23	3.59	F	0	0	0	0	0	0		2012-06-14	2pm – 4pm
695	20120614	1800	34.06	1782.31	4.1	M	0	0	0	0	0	0		2012-06-14	4pm – 6pm
696	20120614	1800	34.06	1782.31	4.1	F	1	0	0	1	0	0		2012-06-14	4pm – 6pm
697	20120614	2000	29.32	560.77	3.5	M	13	7	5	1	0	0		2012-06-14	6pm – 8pm
698	20120614	2000	29.32	560.77	3.5	F	5	1	4	0	0	0		2012-06-14	6pm – 8pm
699	20120614	2200	23.32	27.38	2.99	M	18	5	9	1	3	0		2012-06-14	8pm – 10pm
700	20120614	2200	23.32	27.38	2.99	F	12	2	8	1	1	0		2012-06-14	8pm – 10pm
701	20120615	0600	16.35	6.78	1.66	M	0	0	0	0	0	0		2012-06-14	10pm – 6am
702	20120615	0600	16.35	6.78	1.66	F	0	0	0	0	0	0		2012-06-14	10pm – 6am
703	20120615	0800	15.89	740.38	2.76	M	0	0	0	0	0	0		2012-06-15	6am – 8am
704	20120615	0800	15.89	740.38	2.76	F	0	0	0	0	0	0		2012-06-15	6am – 8am
705	20120615	1000	21.84	4527.46	7.99	M	1	0	1	0	0	0		2012-06-15	8am – 10am
706	20120615	1000	21.84	4527.46	7.99	F	1	0	1	0	0	0		2012-06-15	8am – 10am
707	20120615	1200	29.52	3829.25	8.89	M	1	0	0	1	0	0		2012-06-15	10am – noon
708	20120615	1200	29.52	3829.25	8.89	F	0	0	0	0	0	0		2012-06-15	10am – noon
709	20120615	1400	33.39	2646.15	6.26	M	0	0	0	0	0	0		2012-06-15	Noon – 2pm
710	20120615	1400	33.39	2646.15	6.26	F	0	0	0	0	0	0		2012-06-15	Noon – 2pm
711	20120615	1600	35.67	3130.77	5.45	M	0	0	0	0	0	0		2012-06-15	2pm – 4pm
712	20120615	1600	35.67	3130.77	5.45	F	0	0	0	0	0	0		2012-06-15	2pm – 4pm
713	20120615	1800	36.38	2229	4.2	M	0	0	0	0	0	0		2012-06-15	4pm – 6pm
714	20120615	1800	36.38	2229	4.2	F	0	0	0	0	0	0		2012-06-15	4pm – 6pm
715	20120615	2000	34.17	568.69	2.44	M	8	1	5	2	0	0		2012-06-15	6pm – 8pm
716	20120615	2000	34.17	568.69	2.44	F	7	3	4	0	0	0		2012-06-15	6pm – 8pm
717	20120615	2200	27.36	18.62	1.31	M	23	3	16	1	3	0		2012-06-15	8pm-10pm
718	20120615	2200	27.36	18.62	1.31	F	30	1	12	4	9	4		2012-06-15	8pm-10pm
719	20120616	0600	21.78	9.35	1.36	M	1	0	0	1	0	0		2012-06-15	10pm – 6am
720	20120616	0600	21.78	9.35	1.36	F	0	0	0	0	0	0		2012-06-15	10pm – 6am
721	20120616	0800	22.72	591	3.1	M	2	0	2	0	0	0		2012-06-16	6am – 8am
722	20120616	0800	22.72	591	3.1	F	5	0	0	0	4	1		2012-06-16	6am – 8am
723	20120616	1000	28.48	7939.69	8.61	M	0	0	0	0	0	0		2012-06-16	8am – 10am
724	20120616	1000	28.48	7939.69	8.61	F	1	0	0	1	0	0		2012-06-16	8am – 10am
725	20120616	1200	33.61	2886.92	7.75	M	0	0	0	0	0	0		2012-06-16	10am – noon
726	20120616	1200	33.61	2886.92	7.75	F	0	0	0	0	0	0		2012-06-16	10am – noon
727	20120616	1400	37.41	2606.15	6.81	M	0	0	0	0	0	0		2012-06-16	Noon – 2pm
728	20120616	1400	37.41	2606.15	6.81	F	0	0	0	0	0	0		2012-06-16	Noon – 2pm
729	20120616	1600	39.17	2666.92	5.16	M	0	0	0	0	0	0		2012-06-16	2pm – 4pm
730	20120616	1600	39.17	2666.92	5.16	F	0	0	0	0	0	0		2012-06-16	2pm – 4pm
731	20120616	1800	39.38	2053	5.17	M	0	0	0	0	0	0		2012-06-16	4pm – 6pm
732	20120616	1800	39.38	2053	5.17	F	0	0	0	0	0	0		2012-06-16	4pm – 6pm
733	20120616	2000	37.47	595.15	2.18	M	2	0	2	0	0	0		2012-06-16	6pm – 8pm
734	20120616	2000	37.47	595.15	2.18	F	3	0	2	1	0	0		2012-06-16	6pm – 8pm
735	20120616	2200	31.87	16.38	1.54	M	5	0	5	0	0	0		2012-06-16	8pm – 10pm
736	20120616	2200	31.87	16.38	1.54	F	1	0	1	0	0	0		2012-06-16	8pm – 10pm
737	20120617	0600	26.33	9.08	2.12	M	0	0	0	0	0	0		2012-06-16	10pm – 6am
738	20120617	0600	26.33	9.08	2.12	F	0	0	0	0	0	0		2012-06-16	10pm – 6am
739	20120617	0800	22.21	557.54	2.07	M	8	0	8	0	0	0		2012-06-17	6am – 8am
740	20120617	0800	22.21	557.54	2.07	F	4	0	4	0	0	0		2012-06-17	6am – 8am
741	20120617	1000	26.93	9699.15	1.81	M	0	0	0	0	0	0		2012-06-17	8am – 10am
742	20120617	1000	26.93	9699.15	1.81	F	0	0	0	0	0	0		2012-06-17	8am – 10am
743	20120617	1200	32.91	3203.31	3.39	M	0	0	0	0	0	0		2012-06-17	10am – noon
744	20120617	1200	32.91	3203.31	3.39	F	1	0	1	0	0	0		2012-06-17	10am – noon
745	20120617	1400	36.83	2598.46	4.73	M	0	0	0	0	0	0		2012-06-17	Noon – 2pm
746	20120617	1400	36.83	2598.46	4.73	F	1	0	1	0	0	0		2012-06-17	Noon – 2pm
747	20120617	1600	37.83	2896.15	4.88	M	0	0	0	0	0	0		2012-06-17	2pm – 4pm
748	20120617	1600	37.83	2896.15	4.88	F	0	0	0	0	0	0		2012-06-17	2pm – 4pm
749	20120617	1800	37.46	1664.92	4.8	M	0	0	0	0	0	0		2012-06-17	4pm – 6pm
750	20120617	1800	37.46	1664.92	4.8	F	0	0	0	0	0	0		2012-06-17	4pm – 6pm
751	20120617	2000	30.36	527.69	3.91	M	2	0	2	0	0	0		2012-06-17	6pm – 8pm
752	20120617	2000	30.36	527.69	3.91	F	5	1	4	0	0	0		2012-06-17	6pm – 8pm
753	20120617	2200	22.67	18.15	4.14	M	2	0	2	0	0	0		2012-06-17	8pm – 10pm
754	20120617	2200	22.67	18.15	4.14	F	6	2	4	0	0	0		2012-06-17	8pm – 10pm
755	20120618	0600	15.93	8.82	5.07	M	0	0	0	0	0	0		2012-06-17	10pm – 6am
756	20120618	0600	15.93	8.82	5.07	F	0	0	0	0	0	0		2012-06-17	10pm – 6am
757	20120618	0800	15	582.31	3.13	M	0	0	0	0	0	0		2012-06-18	6am – 8am
758	20120618	0800	15	582.31	3.13	F	0	0	0	0	0	0		2012-06-18	6am – 8am
759	20120618	1000	18.56	1569.69	3.65	M	1	0	1	0	0	0		2012-06-18	8am – 10am
760	20120618	1000	18.56	1569.69	3.65	F	1	1	0	0	0	0		2012-06-18	8am – 10am
761	20120618	1200	22.29	2384.62	3.65	M	0	0	0	0	0	0		2012-06-18	10am – noon
762	20120618	1200	22.29	2384.62	3.65	F	0	0	0	0	0	0		2012-06-18	10am – noon
763	20120618	1400	26.62	2154.62	3.77	M	0	0	0	0	0	0		2012-06-18	Noon – 2pm
764	20120618	1400	26.62	2154.62	3.77	F	0	0	0	0	0	0		2012-06-18	Noon – 2pm
765	20120618	1600	29.37	1857.15	4.83	M	0	0	0	0	0	0		2012-06-18	2pm – 4pm
766	20120618	1600	29.37	1857.15	4.83	F	0	0	0	0	0	0		2012-06-18	2pm – 4pm
767	20120618	1800	28.37	1263.38	4.67	M	0	0	0	0	0	0		2012-06-18	4pm – 6pm
768	20120618	1800	28.37	1263.38	4.67	F	0	0	0	0	0	0		2012-06-18	4pm – 6pm
769	20120618	2000	24.27	1763.08	4.75	M	1	1	0	0	0	0		2012-06-18	6pm – 8pm
770	20120618	2000	24.27	1763.08	4.75	F	0	0	0	0	0	0		2012-06-18	6pm – 8pm
771	20120618	2200	18.065	16.77	4.43	M	0	0	0	0	0	0		2012-06-18	8pm-10pm
772	20120618	2200	18.05	16.77	4.43	F	0	0	0	0	0	0		2012-06-18	8pm-10pm
773	20120619	0600	13.55	3.63	2.65	M	0	0	0	0	0	0		2012-06-18	10pm – 6am
774	20120619	0600	13.55	3.63	2.65	F	0	0	0	0	0	0		2012-06-18	10pm – 6am
775	20120619	0800	.	432.77	6.65	M	0	0	0	0	0	0		2012-06-19	6am – 8am
776	20120619	0800	.	432.77	6.65	F	0	0	0	0	0	0		2012-06-19	6am – 8am
777	20120619	1000	.	2182.92	6.18	M	0	0	0	0	0	0		2012-06-19	8am – 10am
778	20120619	1000	.	2182.92	6.18	F	2	0	2	0	0	0		2012-06-19	8am – 10am
779	20120619	1200	.	2466.15	6.16	M	0	0	0	0	0	0		2012-06-19	10am – noon
780	20120619	1200	.	2466.15	6.16	F	0	0	0	0	0	0		2012-06-19	10am – noon
781	20120619	1400	.	2175.62	6.21	M	0	0	0	0	0	0		2012-06-19	Noon – 2pm
782	20120619	1400	.	2175.62	6.21	F	0	0	0	0	0	0		2012-06-19	Noon – 2pm
783	20120619	1600	.	1816.85	5.69	M	0	0	0	0	0	0		2012-06-19	2pm – 4pm
784	20120619	1600	.	1816.85	5.69	F	0	0	0	0	0	0		2012-06-19	2pm – 4pm
785	20120619	1800	.	1425.23	4.18	M	0	0	0	0	0	0		2012-06-19	4pm – 6pm
786	20120619	1800	.	1425.23	4.18	F	0	0	0	0	0	0		2012-06-19	4pm – 6pm
787	20120619	2000	31.66	1625.08	2.21	M	1	0	1	0	0	0		2012-06-19	6pm – 8pm
788	20120619	2000	31.66	1625.08	2.21	F	0	0	0	0	0	0		2012-06-19	6pm – 8pm
789	20120619	2200	26.67	17.69	1.52	M	1	0	1	0	0	0		2012-06-19	8pm-10pm
790	20120619	2200	26.67	17.69	1.52	F	0	0	0	0	0	0		2012-06-19	8pm-10pm
791	20120620	0600	20.93	3.57	2.89	M	0	0	0	0	0	0		2012-06-19	10pm – 6am
792	20120620	0600	20.93	3.57	2.89	F	1	0	0	0	0	1		2012-06-19	10pm – 6am
793	20120620	0800	22.14	385.85	6.85	M	0	0	0	0	0	0		2012-06-20	6am – 8am
794	20120620	0800	22.14	385.85	6.85	F	1	0	1	0	0	0		2012-06-20	6am – 8am
795	20120620	1000	25.32	2046.62	7.93	M	1	0	1	0	0	0		2012-06-20	8am – 10am
796	20120620	1000	25.32	2046.62	7.93	F	1	0	1	0	0	0		2012-06-20	8am – 10am
797	20120620	1200	29.31	2473.08	5.89	M	0	0	0	0	0	0		2012-06-20	10am – noon
798	20120620	1200	29.31	2473.08	5.89	F	0	0	0	0	0	0		2012-06-20	10am – noon
799	20120620	1400	33.24	2163.08	2.73	M	0	0	0	0	0	0		2012-06-20	Noon – 2pm
800	20120620	1400	33.24	2163.08	2.73	F	0	0	0	0	0	0		2012-06-20	Noon – 2pm
801	20120620	1600	36.29	1838.77	2.61	M	0	0	0	0	0	0		2012-06-20	2pm – 4pm
802	20120620	1600	36.29	1838.77	2.61	F	0	0	0	0	0	0		2012-06-20	2pm – 4pm
803	20120620	1800	36.19	1272.85	4.28	M	0	0	0	0	0	0		2012-06-20	4pm – 6pm
804	20120620	1800	36.19	1272.85	4.28	F	0	0	0	0	0	0		2012-06-20	4pm – 6pm
805	20120620	2000	32.84	2087	3.07	M	2	1	1	0	0	0		2012-06-20	6pm – 8pm
806	20120620	2000	32.84	2087	3.07	F	5	2	3	0	0	0		2012-06-20	6pm – 8pm
807	20120620	2200	26.12	18	2.2	M	6	0	4	0	2	0		2012-06-20	8pm-10pm
808	20120620	2200	26.12	18	2.2	F	7	1	5	1	0	0		2012-06-20	8pm-10pm
809	20120621	0600	16.59	3.37	3.15	M	0	0	0	0	0	0		2012-06-20	10pm – 6am
810	20120621	0600	16.59	3.37	3.15	F	1	0	1	0	0	0		2012-06-20	10pm – 6am
811	20120621	0800	13.93	399.69	5.02	M	0	0	0	0	0	0		2012-06-21	6am – 8am
812	20120621	0800	13.93	399.69	5.02	F	0	0	0	0	0	0		2012-06-21	6am – 8am
813	20120621	1000	16.24	2186.92	5.63	M	0	0	0	0	0	0		2012-06-21	8am – 10am
814	20120621	1000	16.24	2186.92	5.63	F	2	0	2	0	0	0		2012-06-21	8am – 10am
815	20120621	1200	19.52	2360	6.36	M	0	0	0	0	0	0		2012-06-21	10am – noon
816	20120621	1200	19.52	2360	6.36	F	2	0	2	0	0	0		2012-06-21	10am – noon
817	20120621	1400	23	2150	7.31	M	0	0	0	0	0	0		2012-06-21	Noon – 2pm
818	20120621	1400	23	2150	7.31	F	0	0	0	0	0	0		2012-06-21	Noon – 2pm
819	20120621	1600	23.79	1964.46	8.07	M	0	0	0	0	0	0		2012-06-21	2pm – 4pm
820	20120621	1600	23.79	1964.46	8.07	F	2	1	1	0	0	0		2012-06-21	2pm – 4pm
821	20120621	1800	22.82	1448.85	7.19	M	0	0	0	0	0	0		2012-06-21	4pm – 6pm
822	20120621	1800	22.82	1448.85	7.19	F	1	0	1	0	0	0		2012-06-21	4pm – 6pm
823	20120621	2000	20.04	2703.92	5.19	M	0	0	0	0	0	0		2012-06-21	6pm – 8pm
824	20120621	2000	20.04	2703.92	5.19	F	0	0	0	0	0	0		2012-06-21	6pm – 8pm
825	20120621	2200	15.91	16.92	4.94	M	0	0	0	0	0	0		2012-06-21	8pm-10pm
826	20120621	2200	15.91	16.92	4.94	F	0	0	0	0	0	0		2012-06-21	8pm-10pm
827	20120622	0600	11.81	2.76	3.51	M	0	0	0	0	0	0		2012-06-21	10pm – 6am
828	20120622	0600	11.81	2.76	3.51	F	0	0	0	0	0	0		2012-06-21	10pm – 6am
829	20120622	0800	11.61	435.38	2.46	M	0	0	0	0	0	0		2012-06-22	6am – 8am
830	20120622	0800	11.61	435.38	2.46	F	0	0	0	0	0	0		2012-06-22	6am – 8am
831	20120622	1000	15.53	1761.15	2.42	M	0	0	0	0	0	0		2012-06-22	8am – 10am
832	20120622	1000	15.53	1761.15	2.42	F	0	0	0	0	0	0		2012-06-22	8am – 10am
833	20120622	1200	20.51	2456.92	3.28	M	0	0	0	0	0	0		2012-06-22	10am – noon
834	20120622	1200	20.51	2456.92	3.28	F	0	0	0	0	0	0		2012-06-22	10am – noon
835	20120622	1400	22.71	2204.85	5.04	M	0	0	0	0	0	0		2012-06-22	Noon – 2pm
836	20120622	1400	22.71	2204.85	5.04	F	0	0	0	0	0	0		2012-06-22	Noon – 2pm
837	20120622	1600	21.07	2366.75	2.86	M	0	0	0	0	0	0		2012-06-22	2pm – 4pm
838	20120622	1600	21.07	2366.75	2.86	F	0	0	0	0	0	0		2012-06-22	2pm – 4pm
839	20120622	1800	22.62	1764.85	4.12	M	0	0	0	0	0	0		2012-06-22	4pm – 6pm
840	20120622	1800	22.62	1764.85	4.12	F	0	0	0	0	0	0		2012-06-22	4pm – 6pm
841	20120622	2000	22.11	692.85	4.46	M	0	0	0	0	0	0		2012-06-22	6pm – 8pm
842	20120622	2000	22.11	692.85	4.46	F	2	1	0	0	1	0		2012-06-22	6pm – 8pm
843	20120622	2200	18.81	25.77	2.6	M	0	0	0	0	0	0		2012-06-22	8pm-10pm
844	20120622	2200	18.81	25.77	2.6	F	0	0	0	0	0	0		2012-06-22	8pm-10pm
845	20120623	0600	13.12	4.31	2.51	M	0	0	0	0	0	0		2012-06-22	10pm – 6am
846	20120623	0600	13.12	4.31	2.51	F	0	0	0	0	0	0		2012-06-22	10pm – 6am
847	20120623	0800	10.79	434.46	2.02	M	0	0	0	0	0	0		2012-06-23	6am – 8am
848	20120623	0800	10.79	434.46	2.02	F	0	0	0	0	0	0		2012-06-23	6am – 8am
849	20120623	1000	14.79	3111.46	2.14	M	0	0	0	0	0	0		2012-06-23	8am – 10am
850	20120623	1000	14.79	3111.46	2.14	F	0	0	0	0	0	0		2012-06-23	8am – 10am
851	20120623	1200	19.96	2385.38	3.02	M	0	0	0	0	0	0		2012-06-23	10am – noon
852	20120623	1200	19.96	2385.38	3.02	F	0	0	0	0	0	0		2012-06-23	10am – noon
853	20120623	1400	24.02	2308.46	3.91	M	0	0	0	0	0	0		2012-06-23	Noon – 2pm
854	20120623	1400	24.02	2308.46	3.91	F	0	0	0	0	0	0		2012-06-23	Noon – 2pm
855	20120623	1600	25.51	1986.77	5.02	M	0	0	0	0	0	0		2012-06-23	2pm – 4pm
856	20120623	1600	25.51	1986.77	5.02	F	0	0	0	0	0	0		2012-06-23	2pm – 4pm
857	20120623	1800	24.53	1428.69	5.33	M	0	0	0	0	0	0		2012-06-23	4pm – 6pm
858	20120623	1800	24.53	1428.69	5.33	F	0	0	0	0	0	0		2012-06-23	4pm – 6pm
859	20120623	2000	21.44	554.92	3.64	M	0	0	0	0	0	0		2012-06-23	6pm – 8pm
860	20120623	2000	21.44	554.92	3.64	F	0	0	0	0	0	0		2012-06-23	6pm – 8pm
861	20120623	2200	17.55	26.85	2.92	M	0	0	0	0	0	0		2012-06-23	8pm –10pm
862	20120623	2200	17.55	26.85	2.92	F	0	0	0	0	0	0		2012-06-23	8am – 10pm
863	20120624	0600	23.42	4.31	3.09	M	0	0	0	0	0	0		2012-06-23	10pm – 6am
864	20120624	0600	23.42	4.31	3.09	F	0	0	0	0	0	0		2012-06-23	10pm – 6am
865	20120624	0800	21.44	422.08	2.42	M	0	0	0	0	0	0		2012-06-24	6am – 8am
866	20120624	0800	21.44	422.08	2.42	F	0	0	0	0	0	0		2012-06-24	6am – 8am
867	20120624	1000	15.04	3783.08	1.96	M	0	0	0	0	0	0		2012-06-24	8am – 10am
868	20120624	1000	15.04	3783.08	1.96	F	0	0	0	0	0	0		2012-06-24	8am – 10am
869	20120624	1200	19.89	2408.46	2.41	M	0	0	0	0	0	0		2012-06-24	10am – noon
870	20120624	1200	19.89	2408.46	2.41	F	0	0	0	0	0	0		2012-06-24	10am – noon
871	20120624	1400	23.74	2303.08	2.91	M	0	0	0	0	0	0		2012-06-24	Noon – 2pm
872	20120624	1400	23.74	2303.08	2.91	F	0	0	0	0	0	0		2012-06-24	Noon – 2pm
873	20120624	1600	25.07	2063.85	3.37	M	0	0	0	0	0	0		2012-06-24	2pm – 4pm
874	20120624	1600	25.07	2063.85	3.37	F	0	0	0	0	0	0		2012-06-24	2pm – 4pm
875	20120624	1800	25	1360	4.56	M	0	0	0	0	0	0		2012-06-24	4pm – 6pm
876	20120624	1800	25	1360	4.56	F	0	0	0	0	0	0		2012-06-24	4pm – 6pm
877	20120624	2000	22.46	610.31	3.87	M	0	0	0	0	0	0		2012-06-24	6pm – 8pm
878	20120624	2000	22.46	610.31	3.87	F	0	0	0	0	0	0		2012-06-24	6pm – 8pm
879	20120624	2200	17.53	26.46	3.76	M	0	0	0	0	0	0		2012-06-24	8pm – 10pm
880	20120624	2200	17.53	26.46	3.76	F	0	0	0	0	0	0		2012-06-24	8pm – 10pm
881	20120625	0600	12.04	4	3.01	M	0	0	0	0	0	0		2012-06-24	10pm – 6am
882	20120625	0600	12.04	4	3.01	F	1	0	1	0	0	0		2012-06-24	10pm – 6am
883	20120625	0800	10.91	423.15	3.5	M	0	0	0	0	0	0		2012-06-25	6am – 8am
884	20120625	0800	10.91	423.15	3.5	F	0	0	0	0	0	0		2012-06-25	6am – 8am
885	20120625	1000	15.67	1698.08	2.61	M	0	0	0	0	0	0		2012-06-25	8am – 10am
886	20120625	1000	15.67	1698.08	2.61	F	0	0	0	0	0	0		2012-06-25	8am – 10am
887	20120625	1200	19.71	2403.85	2.58	M	0	0	0	0	0	0		2012-06-25	10am – noon
888	20120625	1200	19.71	2403.85	2.58	F	0	0	0	0	0	0		2012-06-25	10am – noon
889	20120625	1400	24.11	2366.92	3.63	M	0	0	0	0	0	0		2012-06-25	Noon – 2pm
890	20120625	1400	24.11	2366.92	3.63	F	0	0	0	0	0	0		2012-06-25	Noon – 2pm
891	20120625	1600	25.46	2092.08	4.34	M	0	0	0	0	0	0		2012-06-25	2pm – 4pm
892	20120625	1600	25.46	2092.08	4.34	F	0	0	0	0	0	0		2012-06-25	2pm – 4pm
893	20120625	1800	25.07	1439	5.6	M	0	0	0	0	0	0		2012-06-25	4pm – 6pm
894	20120625	1800	25.07	1439	5.6	F	0	0	0	0	0	0		2012-06-25	4pm – 6pm
895	20120625	2000	22.27	700.63	5.01	M	0	0	0	0	0	0		2012-06-25	6pm – 8pm
896	20120625	2000	22.27	700.63	5.01	F	0	0	0	0	0	0		2012-06-25	6pm – 8pm
897	20120625	2200	18.47	24.38	3.18	M	0	0	0	0	0	0		2012-06-25	8pm-10pm
898	20120625	2200	18.47	24.38	3.18	F	0	0	0	0	0	0		2012-06-25	8pm-10pm
899	20120626	0600	12.51	4.12	1.58	M	0	0	0	0	0	0		2012-06-25	10pm – 6am
900	20120626	0600	12.51	4.12	1.58	F	0	0	0	0	0	0		2012-06-25	10pm – 6am
901	20120626	0800	10.58	423.62	1.4	M	0	0	0	0	0	0		2012-06-26	6am – 8am
902	20120626	0800	10.58	423.62	1.4	F	0	0	0	0	0	0		2012-06-26	6am – 8am
903	20120626	1000	15.79	4240.92	3.37	M	0	0	0	0	0	0		2012-06-26	8am – 10am
904	20120626	1000	15.79	4240.92	3.37	F	0	0	0	0	0	0		2012-06-26	8am – 10am
905	20120626	1200	20.71	2459.23	3.6	M	0	0	0	0	0	0		2012-06-26	10am – noon
906	20120626	1200	20.71	2459.23	3.6	F	0	0	0	0	0	0		2012-06-26	10am – noon
907	20120626	1400	24.39	2415.38	4.01	M	0	0	0	0	0	0		2012-06-26	Noon – 2pm
908	20120626	1400	24.39	2415.38	4.01	F	0	0	0	0	0	0		2012-06-26	Noon – 2pm
909	20120626	1600	25.76	2397.69	3.61	M	0	0	0	0	0	0		2012-06-26	2pm – 4pm
910	20120626	1600	25.76	2397.69	3.61	F	0	0	0	0	0	0		2012-06-26	2pm – 4pm
911	20120626	1800	26.87	1504.92	2.82	M	0	0	0	0	0	0		2012-06-26	4pm – 6pm
912	20120626	1800	26.87	1504.92	2.82	F	0	0	0	0	0	0		2012-06-26	4pm – 6pm
913	20120626	2000	26.04	689.15	1.69	M	35	1	32	0	2	0		2012-06-26	6pm – 8pm
914	20120626	2000	26.04	689.15	1.69	F	45	3	37	1	3	1		2012-06-26	6pm – 8pm
915	20120626	2200	21.86	32.15	1.47	M	21	0	18	1	1	1		2012-06-26	8pm-10pm
916	20120626	2200	21.86	32.15	1.47	F	30	1	26	2	0	1		2012-06-26	8pm-10pm
917	20120627	0600	13.6	4.35	1.04	M	2	0	2	0	0	0		2012-06-26	10pm – 6am
918	20120627	0600	13.6	4.35	1.04	F	3	2	0	1	0	0		2012-06-26	10pm – 6am
919	20120627	0800	12.09	471.46	1.48	M	0	0	0	0	0	0		2012-06-27	6am – 8am
920	20120627	0800	12.09	471.46	1.48	F	0	0	0	0	0	0		2012-06-27	6am – 8am
921	20120627	1000	18.86	5056.62	2.93	M	4	0	2	2	0	0		2012-06-27	8am – 10am
922	20120627	1000	18.86	5056.62	2.93	F	8	0	6	2	0	0		2012-06-27	8am – 10am
923	20120627	1200	25.74	2493.85	2	M	4	0	0	4	0	0		2012-06-27	10am – noon
924	20120627	1200	25.74	2493.85	2	F	3	0	0	3	0	0		2012-06-27	10am – noon
925	20120627	1400	30.57	2316.15	2.24	M	0	0	0	0	0	0		2012-06-27	Noon – 2pm
926	20120627	1400	30.57	2316.15	2.24	F	2	0	0	2	0	0		2012-06-27	Noon – 2pm
927	20120627	1600	31.82	2061.85	3.3	M	0	0	0	0	0	0		2012-06-27	2pm – 4pm
928	20120627	1600	31.82	2061.85	3.3	F	1	1	0	0	0	0		2012-06-27	2pm – 4pm
929	20120627	1800	31.8	1388.23	3.6	M	0	0	0	0	0	0		2012-06-27	4pm – 6pm
930	20120627	1800	31.8	1388.23	3.6	F	0	0	0	0	0	0		2012-06-27	4pm – 6pm
931	20120627	2000	28.74	641.38	3.57	M	13	4	5	1	3	0		2012-06-27	6pm – 8pm
932	20120627	2000	28.74	641.38	3.57	F	24	5	13	1	5	0		2012-06-27	6pm – 8pm
933	20120627	2200	22.75	13.96	2.03	M	7	0	3	0	3	1		2012-06-27	8pm -10pm
934	20120627	2200	22.75	13.96	2.03	F	20	2	10	0	8	0		2012-06-27	8pm -10pm
935	20120628	0600	15.05	4.06	2.41	M	0	0	0	0	0	0		2012-06-27	10pm – 6am
936	20120628	0600	15.05	4.06	2.41	F	1	0	1	0	0	0		2012-06-27	10pm – 6am
937	20120628	0800	14.19	450.62	2.48	M	1	1	0	0	0	0		2012-06-28	6am – 8am
938	20120628	0800	14.19	450.62	2.48	F	0	0	0	0	0	0		2012-06-28	6am – 8am
939	20120628	1000	19.21	2032.46	2.65	M	3	0	1	2	0	0		2012-06-28	8am – 10am
940	20120628	1000	19.21	2032.46	2.65	F	0	0	0	0	0	0		2012-06-28	8am – 10am
941	20120628	1200	25.8	2492.31	2.37	M	4	0	0	3	1	0		2012-06-28	10am – noon
942	20120628	1200	25.8	2492.31	2.37	F	5	2	0	3	0	0		2012-06-28	10am – noon
943	20120628	1400	30.99	2338.46	3.6	M	0	0	0	0	0	0		2012-06-28	Noon – 2pm
944	20120628	1400	30.99	2338.46	3.6	F	0	0	0	0	0	0		2012-06-28	Noon – 2pm
945	20120628	1600	32.06	2116.54	5	M	0	0	0	0	0	0		2012-06-28	2pm – 4pm
946	20120628	1600	32.06	2116.54	5	F	0	0	0	0	0	0		2012-06-28	2pm – 4pm
947	20120628	1800	30.84	1372.08	4.5	M	0	0	0	0	0	0		2012-06-28	4pm – 6pm
948	20120628	1800	30.84	1372.08	4.5	F	0	0	0	0	0	0		2012-06-28	4pm – 6pm
949	20120628	2000	27.5	632.15	4.03	M	4	3	1	0	0	0		2012-06-28	6pm – 8pm
950	20120628	2000	27.5	632.15	4.03	F	11	5	6	0	0	0		2012-06-28	6pm – 8pm
951	20120628	2200	20.99	12.89	3.06	M	8	2	6	0	0	0		2012-06-28	8pm-10pm
952	20120628	2200	20.99	12.89	3.06	F	7	1	5	1	0	0		2012-06-28	8pm-10pm
953	20120629	0600	14.55	3.82	2.84	M	0	0	0	0	0	0		2012-06-28	10pm – 6am
954	20120629	0600	14.55	3.82	2.84	F	0	0	0	0	0	0		2012-06-28	10pm – 6am
955	20120629	0800	13.62	428.08	1.27	M	0	0	0	0	0	0		2012-06-29	6am – 8am
956	20120629	0800	13.62	428.08	1.27	F	0	0	0	0	0	0		2012-06-29	6am – 8am
957	20120629	1000	18.24	2249.38	1.32	M	0	0	0	0	0	0		2012-06-29	8am – 10am
958	20120629	1000	18.24	2249.38	1.32	F	1	0	0	0	1	0		2012-06-29	8am – 10am
959	20120629	1200	23.9	2483.85	1.91	M	0	0	0	0	0	0		2012-06-29	10am – noon
960	20120629	1200	23.9	2483.85	1.91	F	0	0	0	0	0	0		2012-06-29	10am – noon
961	20120629	1400	28.62	2351.54	2.9	M	0	0	0	0	0	0		2012-06-29	Noon – 2pm
962	20120629	1400	28.62	2351.54	2.9	F	0	0	0	0	0	0		2012-06-29	Noon – 2pm
963	20120629	1600	29.97	2074.15	3.58	M	0	0	0	0	0	0		2012-06-29	2pm – 4pm
964	20120629	1600	29.97	2074.15	3.58	F	0	0	0	0	0	0		2012-06-29	2pm – 4pm
965	20120629	1800	29.67	1507.08	4.34	M	0	0	0	0	0	0		2012-06-29	4pm – 6pm
966	20120629	1800	29.67	1507.08	4.34	F	0	0	0	0	0	0		2012-06-29	4pm – 6pm
967	20120629	2000	26.66	3075.08	3.3	M	11	0	10	0	1	0		2012-06-29	6pm – 8pm
968	20120629	2000	26.66	3075.08	3.3	F	17	2	12	3	0	0		2012-06-29	6pm – 8pm
969	20120629	2200	21.11	13.62	2.16	M	4	1	1	1	1	0		2012-06-29	8pm-10pm
970	20120629	2200	21.11	13.62	2.16	F	3	0	0	3	0	0		2012-06-29	8pm-10pm
971	20120630	0600	15.39	3.18	2.7	M	0	0	0	0	0	0		2012-06-29	10pm – 6am
972	20120630	0600	15.39	3.18	2.7	F	0	0	0	0	0	0		2012-06-29	10pm – 6am
973	20120630	0800	15.33	372.15	2	M	0	0	0	0	0	0		2012-06-30	6am – 8am
974	20120630	0800	15.33	372.15	2	F	0	0	0	0	0	0		2012-06-30	6am – 8am
975	20120630	1000	16.91	1426.69	1.31	M	0	0	0	0	0	0		2012-06-30	8am – 10am
976	20120630	1000	19.61	1426.69	1.31	F	4	1	0	3	0	0		2012-06-30	8am – 10am
977	20120630	1200	25.08	2374.62	2.33	M	0	0	0	0	0	0		2012-06-30	10am – noon
978	20120630	1200	25.08	2374.62	2.33	F	1	0	1	0	0	0		2012-06-30	10am – noon
979	20120630	1400	29.82	2129.23	3.51	M	0	0	0	0	0	0		2012-06-30	Noon – 2pm
980	20120630	1400	29.82	2129.23	3.51	F	0	0	0	0	0	0		2012-06-30	Noon – 2pm
981	20120630	1600	31.61	1767.77	3.28	M	0	0	0	0	0	0		2012-06-30	2pm – 4pm
982	20120630	1600	31.61	1767.77	3.28	F	0	0	0	0	0	0		2012-06-30	2pm – 4pm
983	20120630	1800	32.62	1312.77	4.35	M	0	0	0	0	0	0		2012-06-30	4pm – 6pm
984	20120630	1800	32.62	1312.77	4.35	F	0	0	0	0	0	0		2012-06-30	4pm – 6pm
985	20120630	2000	29.98	2758.38	3.97	M	14	3	7	0	3	1		2012-06-30	6pm – 8pm
986	20120630	2000	29.98	2758.38	3.97	F	12	3	5	1	2	1		2012-06-30	6pm – 8pm
987	20120630	2200	24.63	11.73	2.85	M	37	0	29	0	5	3		2012-06-30	8pm-10pm
988	20120630	2200	24.63	11.73	2.85	F	26	0	15	2	7	2		2012-06-30	8pm -10pm
989	20120701	0600	17.71	3.1	3.39	M	0	0	0	0	0	0		2012-06-30	10pm – 6am
990	20120701	0600	17.71	3.1	3.39	F	0	0	0	0	0	0		2012-06-30	10pm – 6am
991	20120701	0800	16.28	411.46	2.52	M	0	0	0	0	0	0		2012-07-01	6am – 8am
992	20120701	0800	16.28	411.46	2.52	F	0	0	0	0	0	0		2012-07-01	6am – 8am
993	20120701	1000	19.76	1462	1.69	M	1	1	0	0	0	0		2012-07-01	8am – 10am
994	20120701	1000	19.76	1462	1.69	F	1	0	0	0	1	0		2012-07-01	8am – 10am
995	20120701	1200	24.09	2407.69	3.11	M	0	0	0	0	0	0		2012-07-01	10am – noon
996	20120701	1200	24.09	2407.69	3.11	F	0	0	0	0	0	0		2012-07-01	10am – noon
997	20120701	1400	27.73	2160.08	3.33	M	0	0	0	0	0	0		2012-07-01	Noon – 2pm
998	20120701	1400	27.73	2160.08	3.33	F	0	0	0	0	0	0		2012-07-01	Noon – 2pm
999	20120701	1600	29.43	1772.92	3.42	M	0	0	0	0	0	0		2012-07-01	2pm – 4pm
1000	20120701	1600	29.43	1772.92	3.42	F	0	0	0	0	0	0		2012-07-01	2pm – 4pm
1001	20120701	1800	29.56	1399.15	3.49	M	0	0	0	0	0	0		2012-07-01	4pm – 6pm
1002	20120701	1800	29.56	1399.15	3.49	F	1	0	1	0	0	0		2012-07-01	4pm – 6pm
1003	20120701	2000	26.63	3351	3.29	M	20	1	16	3	0	0		2012-07-01	6pm – 8pm
1004	20120701	2000	26.63	3351	3.29	F	22	2	11	9	0	0		2012-07-01	6pm – 8pm
1005	20120701	2200	21.63	12.93	2.22	M	9	0	8	1	0	0		2012-07-01	8pm -10pm
1006	20120701	2200	21.63	12.93	2.22	F	16	0	10	3	3	0		2012-07-01	8pm -10pm
1007	20120702	0600	16.2	2.98	2.25	M	0	0	0	0	0	0		2012-07-01	10pm – 6am
1008	20120702	0600	16.2	2.98	2.25	F	1	0	0	1	0	0		2012-07-01	10pm – 6am
1009	20120702	0800	15.19	423.54	1.13	M	0	0	0	0	0	0		2012-07-02	6am – 8am
1010	20120702	0800	15.19	423.54	1.13	F	1	0	1	0	0	0		2012-07-02	6am – 8am
1011	20120702	1000	19.6	1458.62	2.01	M	0	0	0	0	0	0		2012-07-02	8am – 10am
1012	20120702	1000	19.6	1458.62	2.01	F	5	3	0	0	2	0		2012-07-02	8am – 10am
1013	20120702	1200	25.31	2399.23	3.02	M	0	0	0	0	0	0		2012-07-02	10am – noon
1014	20120702	1200	25.31	2399.23	3.02	F	0	0	0	0	0	0		2012-07-02	10am – noon
1015	20120702	1400	30.43	2161.85	4.1	M	0	0	0	0	0	0		2012-07-02	Noon – 2pm
1016	20120702	1400	30.43	2161.85	4.1	F	0	0	0	0	0	0		2012-07-02	Noon – 2pm
1017	20120702	1600	32.6	1793.85	4.77	M	0	0	0	0	0	0		2012-07-02	2pm – 4pm
1018	20120702	1600	32.6	1793.85	4.77	F	0	0	0	0	0	0		2012-07-02	2pm – 4pm
1019	20120702	1800	32.32	1291.08	4.6	M	0	0	0	0	0	0		2012-07-02	4pm – 6pm
1020	20120702	1800	32.32	1291.08	4.6	F	0	0	0	0	0	0		2012-07-02	4pm – 6pm
1021	20120702	2000	27.73	3069.15	3.88	M	3	1	1	1	0	0		2012-07-02	6pm – 8pm
1022	20120702	2000	27.73	3069.15	3.88	F	6	2	3	1	0	0		2012-07-02	6pm – 8pm
1023	20120702	2200	21.35	13	4.29	M	4	1	2	1	0	0		2012-07-02	8pm -10pm
1024	20120702	2200	21.35	13	4.29	F	9	6	2	1	0	0		2012-07-02	8pm -10pm
1025	20120703	0600	29.98	2.82	2.01	M	0	0	0	0	0	0		2012-07-02	10pm – 6am
1026	20120703	0600	29.98	2.82	2.01	F	0	0	0	0	0	0		2012-07-02	10pm – 6am
1027	20120703	0800	28.1	404.23	2.89	M	0	0	0	0	0	0		2012-07-03	6am – 8am
1028	20120703	0800	28.1	404.23	2.89	F	0	0	0	0	0	0		2012-07-03	6am – 8am
1029	20120703	1000	16.91	1512.15	2.34	M	0	0	0	0	0	0		2012-07-03	8am – 10am
1030	20120703	1000	16.91	1512.15	2.34	F	0	0	0	0	0	0		2012-07-03	8am – 10am
1031	20120703	1200	23.19	2461.54	1.98	M	0	0	0	0	0	0		2012-07-03	10am – noon
1032	20120703	1200	23.19	2461.54	1.98	F	1	0	0	1	0	0		2012-07-03	10am – noon
1033	20120703	1400	29.51	2150.38	3.03	M	0	0	0	0	0	0		2012-07-03	Noon – 2pm
1034	20120703	1400	29.51	2150.38	3.03	F	0	0	0	0	0	0		2012-07-03	Noon – 2pm
1035	20120703	1600	32.39	1757.08	2.21	M	0	0	0	0	0	0		2012-07-03	2pm – 4pm
1036	20120703	1600	32.39	1757.08	2.21	F	0	0	0	0	0	0		2012-07-03	2pm – 4pm
1037	20120703	1800	33.89	1305.62	2.69	M	0	0	0	0	0	0		2012-07-03	4pm – 6pm
1038	20120703	1800	33.89	1305.62	2.69	F	0	0	0	0	0	0		2012-07-03	4pm – 6pm
1039	20120703	2000	31.07	3896.69	2.46	M	5	0	3	0	2	0		2012-07-03	6pm – 8pm
1040	20120703	2000	31.07	3896.69	2.46	F	13	1	8	2	2	0		2012-07-03	6pm – 8pm
1041	20120703	2200	25.48	12.89	1.73	M	17	1	4	0	10	2		2012-07-03	8pm -10pm
1042	20120703	2200	25.48	12.89	1.73	F	22	1	3	0	13	5		2012-07-03	8pm -10pm
1043	20120704	0600	17.13	2.65	1.78	M	1	1	0	0	0	0		2012-07-03	10pm – 6am
1044	20120704	0600	17.13	2.65	1.78	F	0	0	0	0	0	0		2012-07-03	10pm – 6am
1045	20120704	0800	15.07	405.77	1.4	M	3	1	1	0	1	0		2012-07-04	6am – 8am
1046	20120704	0800	15.07	405.77	1.4	F	2	1	0	0	1	0		2012-07-04	6am – 8am
1047	20120704	1000	19.31	1479.85	1.31	M	0	0	0	0	0	0		2012-07-04	8am – 10am
1048	20120704	1000	19.31	1479.85	1.31	F	0	0	0	0	0	0		2012-07-04	8am – 10am
1049	20120704	1200	24.88	2405.38	1.43	M	0	0	0	0	0	0		2012-07-04	10am – noon
1050	20120704	1200	24.88	2405.38	1.43	F	2	0	0	0	2	0		2012-07-04	10am – noon
1051	20120704	1400	31.12	2185.35	2.75	M	0	0	0	0	0	0		2012-07-04	Noon – 2pm
1052	20120704	1400	31.12	2185.35	2.75	F	0	0	0	0	0	0		2012-07-04	Noon – 2pm
1053	20120704	1600	33.27	1787.69	4.43	M	0	0	0	0	0	0		2012-07-04	2pm – 4pm
1054	20120704	1600	33.27	1787.69	4.43	F	1	0	0	1	0	0		2012-07-04	2pm – 4pm
1055	20120704	1800	31.79	3152.38	4.22	M	0	0	0	0	0	0		2012-07-04	4pm – 6pm
1056	20120704	1800	31.79	3152.38	4.22	F	0	0	0	0	0	0		2012-07-04	4pm – 6pm
1057	20120704	2000	27.83	2743	3.36	M	6	3	3	0	0	0		2012-07-04	6pm – 8pm
1058	20120704	2000	27.83	2743	3.36	F	3	2	1	0	0	0		2012-07-04	6pm – 8pm
1059	20120704	2200	22.25	13.04	3.02	M	5	4	1	0	0	0		2012-07-04	8pm -10pm
1060	20120704	2200	22.25	13.04	3.02	F	7	2	3	1	1	0		2012-07-04	8pm -10pm
1061	20120705	0600	15.01	2.39	3.31	M	0	0	0	0	0	0		2012-07-04	10pm – 6am
1062	20120705	0600	15.01	2.39	3.31	F	0	0	0	0	0	0		2012-07-04	10pm – 6am
1063	20120705	0800	13.4	381.92	3.92	M	0	0	0	0	0	0		2012-07-05	6am – 8am
1064	20120705	0800	13.4	381.92	3.92	F	0	0	0	0	0	0		2012-07-05	6am – 8am
1065	20120705	1000	16.38	1366.77	4.28	M	0	0	0	0	0	0		2012-07-05	8am – 10am
1066	20120705	1000	16.38	1366.77	4.28	F	1	1	0	0	0	0		2012-07-05	8am – 10am
1067	20120705	1200	20.4	2373.85	4.64	M	0	0	0	0	0	0		2012-07-05	10am – noon
1068	20120705	1200	20.4	2373.85	4.64	F	0	0	0	0	0	0		2012-07-05	10am – noon
1069	20120705	1400	25.1	2205.23	4.01	M	0	0	0	0	0	0		2012-07-05	Noon – 2pm
1070	20120705	1400	25.1	2205.23	4.01	F	0	0	0	0	0	0		2012-07-05	Noon – 2pm
1071	20120705	1600	28.62	1780.31	3.91	M	0	0	0	0	0	0		2012-07-05	2pm – 4pm
1072	20120705	1600	28.62	1780.31	3.91	F	0	0	0	0	0	0		2012-07-05	2pm – 4pm
1073	20120705	1800	29.08	1254.54	3.85	M	0	0	0	0	0	0		2012-07-05	4pm – 6pm
1074	20120705	1800	29.08	1254.54	3.85	F	0	0	0	0	0	0		2012-07-05	4pm – 6pm
1075	20120705	2000	25.42	2300.54	3.7	M	3	2	0	1	0	0		2012-07-05	6pm – 8pm
1076	20120705	2000	25.42	2300.54	3.7	F	6	1	0	4	1	0		2012-07-05	6pm – 8pm
1077	20120705	2200	19.33	12.5	3.67	M	0	0	0	0	0	0		2012-07-05	8pm -10pm
1078	20120705	2200	19.33	12.5	3.67	F	0	0	0	0	0	0		2012-07-05	8pm -10pm
1079	20120706	0600	13.48	2.37	2.03	M	0	0	0	0	0	0		2012-07-05	10pm – 6am
1080	20120706	0600	13.48	2.37	2.03	F	0	0	0	0	0	0		2012-07-05	10pm – 6am
1081	20120706	0800	11.74	382.31	2.34	M	0	0	0	0	0	0		2012-07-06	6am – 8am
1082	20120706	0800	11.74	382.31	2.34	F	0	0	0	0	0	0		2012-07-06	6am – 8am
1083	20120706	1000	16.42	1415.38	2.66	M	1	0	0	0	0	1		2012-07-06	8am – 10am
1084	20120706	1000	16.42	1415.38	2.66	F	0	0	0	0	0	0		2012-07-06	8am – 10am
1085	20120706	1200	23.22	2413.85	2.15	M	0	0	0	0	0	0		2012-07-06	10am – noon
1086	20120706	1200	23.22	2413.85	2.15	F	1	0	0	0	1	0		2012-07-06	10am – noon
1087	20120706	1400	29.52	2150.77	1.42	M	0	0	0	0	0	0		2012-07-06	Noon – 2pm
1088	20120706	1400	29.52	2150.77	1.42	F	2	1	0	1	0	0		2012-07-06	Noon – 2pm
1089	20120706	1600	32.69	1781.15	2.6	M	0	0	0	0	0	0		2012-07-06	2pm – 4pm
1090	20120706	1600	32.69	1781.15	2.6	F	0	0	0	0	0	0		2012-07-06	2pm – 4pm
1091	20120706	1800	32.97	1694.83	2.9	M	0	0	0	0	0	0		2012-07-06	4pm – 6pm
1092	20120706	1800	32.97	1694.83	2.9	F	0	0	0	0	0	0		2012-07-06	4pm – 6pm
1093	20120706	2000	30.1	1197	3.22	M	18	3	1	4	8	2		2012-07-06	6pm – 8pm
1094	20120706	2000	30.1	1197	3.22	F	13	4	4	1	3	1		2012-07-06	6pm – 8pm
1095	20120706	2200	24.08	15.81	2.21	M	13	1	8	1	3	0		2012-07-06	8pm -10pm
1096	20120706	2200	24.08	15.81	2.21	F	28	6	5	1	3	13		2012-07-06	8pm -10pm
1097	20120707	0600	16.78	1.92	1.52	M	0	0	0	0	0	0		2012-07-06	10pm – 6am
1098	20120707	0600	16.78	1.92	1.52	F	1	1	0	0	0	0		2012-07-06	10pm – 6am
1099	20120707	0800	15.5	398.77	3.09	M	0	0	0	0	0	0		2012-07-07	6am – 8am
1100	20120707	0800	15.5	398.77	3.09	F	1	0	0	1	0	0		2012-07-07	6am – 8am
1101	20120707	1000	21.43	1658	2.33	M	3	0	1	2	0	0		2012-07-07	8am – 10am
1102	20120707	1000	21.43	1658	2.33	F	0	0	0	0	0	0		2012-07-07	8am – 10am
1103	20120707	1200	28.69	2359.23	2.1	M	0	0	0	0	0	0		2012-07-07	10am – noon
1104	20120707	1200	28.69	2359.23	2.1	F	1	0	0	1	0	0		2012-07-07	10am – noon
1105	20120707	1400	34.12	2343.08	1.78	M	0	0	0	0	0	0		2012-07-07	Noon – 2pm
1106	20120707	1400	34.12	2343.08	1.78	F	0	0	0	0	0	0		2012-07-07	Noon – 2pm
1107	20120707	1600	37.09	2021.69	2.43	M	0	0	0	0	0	0		2012-07-07	2pm – 4pm
1108	20120707	1600	37.09	2021.69	2.43	F	0	0	0	0	0	0		2012-07-07	2pm – 4pm
1109	20120707	1800	36.56	1379.31	3.07	M	0	0	0	0	0	0		2012-07-07	4pm – 6pm
1110	20120707	1800	36.56	1379.31	3.07	F	0	0	0	0	0	0		2012-07-07	4pm – 6pm
1111	20120707	2000	33.61	1198	2.29	M	6	0	5	0	1	0		2012-07-07	6pm – 8pm
1112	20120707	2000	33.61	1198	2.29	F	7	0	3	1	3	0		2012-07-07	6pm – 8pm
1113	20120707	2200	26.34	15.96	1.54	M	19	0	7	2	5	5		2012-07-07	8pm-10pm
1114	20120707	2200	26.34	15.96	1.54	F	27	0	9	3	10	5		2012-07-07	8pm -10pm
1115	20120708	0600	17.08	1.8	2.01	M	0	0	0	0	0	0		2012-07-07	10pm – 6am
1116	20120708	0600	17.08	1.8	2.01	F	0	0	0	0	0	0		2012-07-07	10pm – 6am
1117	20120708	0800	14.37	384.69	1.38	M	0	0	0	0	0	0		2012-07-08	6am – 8am
1118	20120708	0800	14.37	384.69	1.38	F	0	0	0	0	0	0		2012-07-08	6am – 8am
1119	20120708	1000	19.43	1453.46	1.18	M	2	0	0	2	0	0		2012-07-08	8am – 10am
1120	20120708	1000	19.43	1453.46	1.18	F	4	1	0	0	3	0		2012-07-08	8am – 10am
1121	20120708	1200	26.63	2456.15	2.41	M	0	0	0	0	0	0		2012-07-08	10am – noon
1122	20120708	1200	26.63	2456.15	2.41	F	0	0	0	0	0	0		2012-07-08	10am – noon
1123	20120708	1400	33.02	2363.85	3.34	M	0	0	0	0	0	0		2012-07-08	Noon – 2pm
1124	20120708	1400	33.02	2363.85	3.34	F	0	0	0	0	0	0		2012-07-08	Noon – 2pm
1125	20120708	1600	35.6	3039.31	3.89	M	0	0	0	0	0	0		2012-07-08	2pm – 4pm
1126	20120708	1600	35.6	3039.31	3.89	F	1	0	0	0	1	0		2012-07-08	2pm – 4pm
1127	20120708	1800	35.52	1391.54	3.72	M	0	0	0	0	0	0		2012-07-08	4pm – 6pm
1128	20120708	1800	35.52	1391.54	3.72	F	0	0	0	0	0	0		2012-07-08	4pm – 6pm
1129	20120708	2000	31.26	1236.69	3.02	M	2	0	1	1	0	0		2012-07-08	6pm – 8pm
1130	20120708	2000	31.26	1236.69	3.02	F	4	0	3	0	1	0		2012-07-08	6pm – 8pm
1131	20120708	2200	23.86	15.16	1.72	M	6	0	3	0	2	1		2012-07-08	8pm -10pm
1132	20120708	2200	23.86	15.16	1.72	F	18	3	4	2	9	0		2012-07-08	8am -10pm
1133	20120709	0600	15.57	1.51	2.3	M	0	0	0	0	0	0		2012-07-08	10pm – 6am
1134	20120709	0600	15.57	1.51	2.3	F	0	0	0	0	0	0		2012-07-08	10pm – 6am
1135	20120709	0800	13.93	391.38	1.86	M	0	0	0	0	0	0		2012-07-09	6am – 8am
1136	20120709	0800	13.93	391.38	1.86	F	0	0	0	0	0	0		2012-07-09	6am – 8am
1137	20120709	1000	18.5	1525.3	1.7	M	1	0	0	1	0	0		2012-07-09	8am – 10am
1138	20120709	1000	18.5	1525.3	1.7	F	0	0	0	0	0	0		2012-07-09	8am – 10am
1139	20120709	1200	25.24	2453.85	2.49	M	0	0	0	0	0	0		2012-07-09	10am – noon
1140	20120709	1200	25.24	2453.85	2.49	F	0	0	0	0	0	0		2012-07-09	10am – noon
1141	20120709	1400	31.71	2392.31	2.8	M	1	0	0	1	0	0		2012-07-09	Noon – 2pm
1142	20120709	1400	31.71	2392.31	2.8	F	0	0	0	0	0	0		2012-07-09	Noon – 2pm
1143	20120709	1600	34.6	2061.77	3.43	M	0	0	0	0	0	0		2012-07-09	2pm – 4pm
1144	20120709	1600	34.6	2061.77	3.43	F	0	0	0	0	0	0		2012-07-09	2pm – 4pm
1145	20120709	1800	34.56	1369.08	3.5	M	0	0	0	0	0	0		2012-07-09	4pm – 6pm
1146	20120709	1800	34.56	1369.08	3.5	F	0	0	0	0	0	0		2012-07-09	4pm – 6pm
1147	20120709	2000	30.37	1274.15	3.57	M	4	2	2	0	0	0		2012-07-09	6pm – 8pm
1148	20120709	2000	30.37	1274.15	3.57	F	11	2	3	4	2	0		2012-07-09	6pm – 8pm
1149	20120709	2200	22.93	14.85	2.32	M	2	1	0	1	0	0		2012-07-09	8am -10pm
1150	20120709	2200	22.93	14.85	2.32	F	14	3	3	1	6	1		2012-07-09	8am -10pm
1151	20120710	0600	14.79	1.63	1.21	M	0	0	0	0	0	0		2012-07-09	10pm – 6am
1152	20120710	0600	14.79	1.63	1.21	F	0	0	0	0	0	0		2012-07-09	10pm – 6am
1153	20120710	0800	12.64	451	0.849	M	0	0	0	0	0	0		2012-07-10	6am – 8am
1154	20120710	0800	12.64	451	0.849	F	0	0	0	0	0	0		2012-07-10	6am – 8am
1155	20120710	1000	19.97	1697	0.884	M	1	0	0	0	1	0		2012-07-10	8am – 10am
1156	20120710	1000	19.97	1697	0.884	F	1	1	0	0	0	0		2012-07-10	8am – 10am
1157	20120710	1200	28.37	2491	1.689	M	0	0	0	0	0	0		2012-07-10	10am – noon
1158	20120710	1200	28.37	2491	1.689	F	0	0	0	0	0	0		2012-07-10	10am – noon
1159	20120710	1400	35.1	2285	2.303	M	0	0	0	0	0	0		2012-07-10	Noon – 2pm
1160	20120710	1400	35.1	2285	2.303	F	0	0	0	0	0	0		2012-07-10	Noon – 2pm
1161	20120710	1600	37.92	1977	1.994	M	0	0	0	0	0	0		2012-07-10	2pm – 4pm
1162	20120710	1600	37.92	1977	1.994	F	0	0	0	0	0	0		2012-07-10	2pm – 4pm
1163	20120710	1800	38.42	1322	2.642	M	0	0	0	0	0	0		2012-07-10	4pm – 6pm
1164	20120710	1800	38.42	1322	2.642	F	0	0	0	0	0	0		2012-07-10	4pm – 6pm
1165	20120710	2000	35.31	1125	2.583	M	4	1	2	0	1	0		2012-07-10	6pm – 8pm
1166	20120710	2000	35.31	1125	2.583	F	4	0	3	1	0	0		2012-07-10	6pm – 8pm
1167	20120710	2200	28.94	18	2.149	M	2	0	0	2	0	0		2012-07-10	8pm – 10pm
1168	20120710	2200	28.94	18	2.149	F	6	1	2	1	2	0		2012-07-10	8pm – 10pm
1169	20120711	0600	18.72	4	1.583	M	0	0	0	0	0	0		2012-07-10	10pm – 6:00am
1170	20120711	0600	18.72	4	1.583	F	0	0	0	0	0	0		2012-07-10	10pm – 6:00am
1171	20120711	0800	17.27	500	1.551	M	0	0	0	0	0	0		2012-07-11	6am – 8am
1172	20120711	0800	17.27	500	1.551	F	3	0	1	0	2	0		2012-07-11	6am – 8am
1173	20120711	1000	23.1	2641	2.507	M	0	0	0	0	0	0		2012-07-11	8am – 10am
1174	20120711	1000	23.1	2641	2.507	F	5	0	2	1	2	0		2012-07-11	8am – 10am
1175	20120711	1200	31.02	2512	2.903	M	0	0	0	0	0	0		2012-07-11	10am – noon
1176	20120711	1200	31.02	2512	2.903	F	1	0	0	1	0	0		2012-07-11	10am – noon
1177	20120711	1400	36.79	2224	2.316	M	0	0	0	0	0	0		2012-07-11	Noon – 2pm
1178	20120711	1400	36.79	2224	2.316	F	0	0	0	0	0	0		2012-07-11	Noon – 2pm
1179	20120711	1600	39.26	1982	1.634	M	0	0	0	0	0	0		2012-07-11	2pm – 4pm
1180	20120711	1600	39.26	1982	1.634	F	0	0	0	0	0	0		2012-07-11	2pm – 4pm
1181	20120711	1800	40.52	1385	2.041	M	0	0	0	0	0	0		2012-07-11	4pm – 6pm
1182	20120711	1800	40.52	1385	2.041	F	0	0	0	0	0	0		2012-07-11	4pm – 6pm
1183	20120711	2000	37.69	1053	2.357	M	4	0	3	1	0	0		2012-07-11	6pm – 8pm
1184	20120711	2000	37.69	1053	2.357	F	8	1	3	2	2	0		2012-07-11	6pm – 8pm
1185	20120711	2200	30.6	17	1.41	M	7	0	2	1	4	0		2012-07-11	8pm – 10pm
1186	20120711	2200	30.6	17	1.41	F	9	0	1	1	7	0		2012-07-11	8pm – 10pm
1187	20120712	0600	19.83	3	1.265	M	0	0	0	0	0	0		2012-07-11	10pm – 6:00am
1188	20120712	0600	19.83	3	1.265	F	0	0	0	0	0	0		2012-07-11	10pm – 6:00am
1189	20120712	0800	16.59	511	1.203	M	0	0	0	0	0	0		2012-07-12	6am – 8am
1190	20120712	0800	16.59	511	1.203	F	0	0	0	0	0	0		2012-07-12	6am – 8am
1191	20120712	1000	22.97	1853	1.611	M	4	0	0	1	2	1		2012-07-12	8am – 10am
1192	20120712	1000	22.97	1853	1.611	F	5	1	0	1	1	2		2012-07-12	8am – 10am
1193	20120712	1200	30.87	2564	1.314	M	0	0	0	0	0	0		2012-07-12	10am – noon
1194	20120712	1200	30.87	2564	1.314	F	0	0	0	0	0	0		2012-07-12	10am – noon
1195	20120712	1400	37.69	2242	2.447	M	0	0	0	0	0	0		2012-07-12	Noon – 2pm
1196	20120712	1400	37.69	2242	2.447	F	0	0	0	0	0	0		2012-07-12	Noon – 2pm
1197	20120712	1600	39.37	2037	3.812	M	0	0	0	0	0	0		2012-07-12	2pm – 4pm
1198	20120712	1600	39.37	2037	3.812	F	0	0	0	0	0	0		2012-07-12	2pm – 4pm
1199	20120712	1800	38.41	1364	4.231	M	0	0	0	0	0	0		2012-07-12	4pm – 6pm
1200	20120712	1800	38.41	1364	4.231	F	0	0	0	0	0	0		2012-07-12	4pm – 6pm
1201	20120712	2000	32.62	1072	3.643	M	3	0	3	0	0	0		2012-07-12	6pm – 8pm
1202	20120712	2000	32.62	1072	3.643	F	8	2	2	1	3	0		2012-07-12	6pm – 8pm
1203	20120712	2200	24.7	18	3.609	M	1	0	0	1	0	0		2012-07-12	8pm – 10pm
1204	20120712	2200	24.7	18	3.609	F	5	3	0	2	0	0		2012-07-12	8pm – 10pm
1205	20120713	0600	15.95	2	2.327	M	0	0	0	0	0	0		2012-07-12	10pm – 6:00am
1206	20120713	0600	15.95	2	2.327	F	0	0	0	0	0	0		2012-07-12	10pm – 6:00am
1207	20120713	0800	13.67	419	3.309	M	0	0	0	0	0	0		2012-07-13	6am – 8am
1208	20120713	0800	13.67	419	3.309	F	1	0	0	1	0	0		2012-07-13	6am – 8am
1209	20120713	1000	17.36	1452	1.708	M	0	0	0	0	0	0		2012-07-13	8am – 10am
1210	20120713	1000	17.36	1452	1.708	F	0	0	0	0	0	0		2012-07-13	8am – 10am
1211	20120713	1200	23.46	2464	2.541	M	0	0	0	0	0	0		2012-07-13	10am – noon
1212	20120713	1200	23.46	2464	2.541	F	1	0	0	0	1	0		2012-07-13	10am – noon
1213	20120713	1400	27.96	2136	3.872	M	0	0	0	0	0	0		2012-07-13	Noon – 2pm
1214	20120713	1400	27.96	2136	3.872	F	0	0	0	0	0	0		2012-07-13	Noon – 2pm
1215	20120713	1600	28.57	1970	4.678	M	0	0	0	0	0	0		2012-07-13	2pm – 4pm
1216	20120713	1600	28.57	1970	4.678	F	0	0	0	0	0	0		2012-07-13	2pm – 4pm
1217	20120713	1800	27.29	1335	5.302	M	0	0	0	0	0	0		2012-07-13	4pm – 6pm
1218	20120713	1800	27.29	1335	5.302	F	0	0	0	0	0	0		2012-07-13	4pm – 6pm
1219	20120713	2000	23.28	2708	5.194	M	1	1	0	0	0	0		2012-07-13	6pm – 8pm
1220	20120713	2000	23.28	2708	5.194	F	1	1	0	0	0	0		2012-07-13	6pm – 8pm
1221	20120713	2200	16.88	20	5.147	M	0	0	0	0	0	0		2012-07-13	8pm – 10pm
1222	20120713	2200	16.88	20	5.147	F	0	0	0	0	0	0		2012-07-13	8pm – 10pm
1223	20120714	0600	13.17	1	2.458	M	0	0	0	0	0	0		2012-07-13	10pm – 6:00am
1224	20120714	0600	13.17	1	2.458	F	0	0	0	0	0	0		2012-07-13	10pm – 6:00am
1225	20120714	0800	12.63	386	1.839	M	0	0	0	0	0	0		2012-07-14	6am – 8am
1226	20120714	0800	12.63	386	1.839	F	0	0	0	0	0	0		2012-07-14	6am – 8am
1227	20120714	1000	16.22	1386	1.497	M	0	0	0	0	0	0		2012-07-14	8am – 10am
1228	20120714	1000	16.22	1386	1.497	F	0	0	0	0	0	0		2012-07-14	8am – 10am
1229	20120714	1200	21.5	2339	1.691	M	1	0	0	1	0	0		2012-07-14	10am – noon
1230	20120714	1200	21.5	2339	1.691	F	0	0	0	0	0	0		2012-07-14	10am – noon
1231	20120714	1400	26.42	2083	2.221	M	0	0	0	0	0	0		2012-07-14	Noon – 2pm
1232	20120714	1400	26.42	2083	2.221	F	0	0	0	0	0	0		2012-07-14	Noon – 2pm
1233	20120714	1600	29.08	1695	3.332	M	0	0	0	0	0	0		2012-07-14	2pm – 4pm
1234	20120714	1600	29.08	1695	3.332	F	0	0	0	0	0	0		2012-07-14	2pm – 4pm
1235	20120714	1800	29.27	1188	3.426	M	0	0	0	0	0	0		2012-07-14	4pm – 6pm
1236	20120714	1800	29.27	1188	3.426	F	0	0	0	0	0	0		2012-07-14	4pm – 6pm
1237	20120714	2000	26.91	2907	2.867	M	6	3	3	0	0	0		2012-07-14	6pm – 8pm
1238	20120714	2000	26.91	2907	2.687	F	7	2	3	1	1	0		2012-07-14	6pm – 8pm
1239	20120714	2200	21.33	22	1.805	M	4	1	1	2	0	0		2012-07-14	8pm – 10pm
1240	20120714	2200	21.33	22	1.805	F	4	1	0	3	0	0		2012-07-14	8pm – 10pm
1241	20120715	0600	14.77	1	1.181	M	0	0	0	0	0	0		2012-07-14	10pm – 6:00am
1242	20120715	0600	14.77	1	1.181	F	0	0	0	0	0	0		2012-07-14	10pm – 6:00am
1243	20120715	0800	13.14	408	0.903	M	0	0	0	0	0	0		2012-07-15	6am – 8am
1244	20120715	0800	13.14	408	0.903	F	1	0	0	1	0	0		2012-07-15	6am – 8am
1245	20120715	1000	17.91	1375	1.694	M	2	1	0	0	0	1		2012-07-15	8am – 10am
1246	20120715	1000	17.91	1375	1.694	F	0	0	0	0	0	0		2012-07-15	8am – 10am
1247	20120715	1200	24.74	2382	1.958	M	0	0	0	0	0	0		2012-07-15	10am – noon
1248	20120715	1200	24.74	2382	1.958	F	0	0	0	0	0	0		2012-07-15	10am – noon
1249	20120715	1400	31.29	2120	2.856	M	0	0	0	0	0	0		2012-07-15	Noon – 2pm
1250	20120715	1400	31.29	2120	2.856	F	0	0	0	0	0	0		2012-07-15	Noon – 2pm
1251	20120715	1600	33.72	1751	4.234	M	0	0	0	0	0	0		2012-07-15	2pm – 4pm
1252	20120715	1600	33.72	1751	4.234	F	0	0	0	0	0	0		2012-07-15	2pm – 4pm
1253	20120715	1800	33.43	1215	3.854	M	0	0	0	0	0	0		2012-07-15	4pm – 6pm
1254	20120715	1800	33.43	1215	3.854	F	0	0	0	0	0	0		2012-07-15	4pm – 6pm
1255	20120715	2000	29.61	2663	2.767	M	4	1	2	0	1	0		2012-07-15	6pm – 8pm
1256	20120715	2000	29.61	2663	2.767	F	12	2	6	4	0	0		2012-07-15	6pm – 8pm
1257	20120715	2200	22.2	20	3.907	M	5	1	2	1	0	1		2012-07-15	8pm – 10pm
1258	20120715	2200	22.2	20	3.907	F	6	1	1	2	2	0		2012-07-15	8pm – 10pm
1259	20120716	0600	15.27	1	4.06	M	0	0	0	0	0	0		2012-07-15	10pm – 6:00am
1260	20120716	0600	15.27	1	4.06	F	0	0	0	0	0	0		2012-07-15	10pm – 6:00am
1261	20120716	0800	14.11	404	6.568	M	1	0	0	0	0	1		2012-07-16	6am – 8am
1262	20120716	0800	14.11	404	6.568	F	0	0	0	0	0	0		2012-07-16	6am – 8am
1263	20120716	1000	15.51	1288	7.084	M	0	0	0	0	0	0		2012-07-16	8am – 10am
1264	20120716	1000	15.51	1288	7.084	F	0	0	0	0	0	0		2012-07-16	8am – 10am
1265	20120716	1200	.	2213	7.383	M	0	0	0	0	0	0		2012-07-16	10am – noon
1266	20120716	1200	.	2213	7.383	F	0	0	0	0	0	0		2012-07-16	10am – noon
1267	20120716	1400	.	2380	7.655	M	0	0	0	0	0	0		2012-07-16	Noon – 2pm
1268	20120716	1400	.	2380	7.655	F	0	0	0	0	0	0		2012-07-16	Noon – 2pm
1269	20120716	1600	.	2340	6.285	M	0	0	0	0	0	0		2012-07-16	2pm – 4pm
1270	20120716	1600	.	2340	6.285	F	0	0	0	0	0	0		2012-07-16	2pm – 4pm
1271	20120716	1800	.	1502	6.389	M	0	0	0	0	0	0		2012-07-16	4pm – 6pm
1272	20120716	1800	.	1502	6.389	F	0	0	0	0	0	0		2012-07-16	4pm – 6pm
1273	20120716	2000	.	1206	5.291	M	0	0	0	0	0	0		2012-07-16	6pm – 8pm
1274	20120716	2000	.	1206	5.291	F	0	0	0	0	0	0		2012-07-16	6pm – 8pm
1275	20120716	2200	.	19	4.785	M	0	0	0	0	0	0		2012-07-16	8pm – 10pm
1276	20120716	2200	.	19	4.785	F	0	0	0	0	0	0		2012-07-16	8pm – 10pm
1277	20120717	0600	.	2	2.63	M	0	0	0	0	0	0		2012-07-16	10pm – 6:00am
1278	20120717	0600	.	2	2.63	F	0	0	0	0	0	0		2012-07-16	10pm – 6:00am
1279	20120717	0800	.	514	2.408	M	0	0	0	0	0	0		2012-07-17	6am – 8am
1280	20120717	0800	.	514	2.408	F	0	0	0	0	0	0		2012-07-17	6am – 8am
1281	20120717	1000	.	1493	2.727	M	0	0	0	0	0	0		2012-07-17	8am – 10am
1282	20120717	1000	.	1493	2.727	F	0	0	0	0	0	0		2012-07-17	8am – 10am
1283	20120717	1200	.	1391	3.243	M	0	0	0	0	0	0		2012-07-17	10am – noon
1284	20120717	1200	.	1391	3.243	F	0	0	0	0	0	0		2012-07-17	10am – noon
1285	20120717	1400	.	2417	3.071	M	0	0	0	0	0	0		2012-07-17	Noon – 2pm
1286	20120717	1400	.	2417	3.071	F	0	0	0	0	0	0		2012-07-17	Noon – 2pm
1287	20120717	1600	.	2124	2.53	M	0	0	0	0	0	0		2012-07-17	2pm – 4pm
1288	20120717	1600	.	2124	2.53	F	0	0	0	0	0	0		2012-07-17	2pm – 4pm
1289	20120717	1800	.	1311	3.366	M	0	0	0	0	0	0		2012-07-17	4pm – 6pm
1290	20120717	1800	.	1311	3.366	F	0	0	0	0	0	0		2012-07-17	4pm – 6pm
1291	20120717	2000	.	1297	3.454	M	0	0	0	0	0	0		2012-07-17	6pm – 8pm
1292	20120717	2000	.	1297	3.454	F	1	1	0	0	0	0		2012-07-17	6pm – 8pm
1293	20120717	2200	.	19	3.921	M	0	0	0	0	0	0		2012-07-17	8pm – 10pm
1294	20120717	2200	.	19	3.921	F	0	0	0	0	0	0		2012-07-17	8pm – 10pm
1295	20120718	0600	.	2	2.104	M	0	0	0	0	0	0		2012-07-17	10pm – 6:00am
1296	20120718	0600	.	2	2.104	F	0	0	0	0	0	0		2012-07-17	10pm – 6:00am
1297	20120718	0800	.	413	1.271	M	0	0	0	0	0	0		2012-07-18	6am – 8am
1298	20120718	0800	.	413	1.271	F	0	0	0	0	0	0		2012-07-18	6am – 8am
1299	20120718	1000	.	1523	1.179	M	0	0	0	0	0	0		2012-07-18	8am – 10am
1300	20120718	1000	.	1523	1.179	F	1	0	0	0	1	0		2012-07-18	8am – 10am
1301	20120718	1200	.	2487	1.638	M	0	0	0	0	0	0		2012-07-18	10am – noon
1302	20120718	1200	.	2487	1.638	F	0	0	0	0	0	0		2012-07-18	10am – noon
1303	20120718	1400	.	2388	2.339	M	0	0	0	0	0	0		2012-07-18	Noon – 2pm
1304	20120718	1400	.	2388	2.339	F	0	0	0	0	0	0		2012-07-18	Noon – 2pm
1305	20120718	1600	.	2018	3.133	M	0	0	0	0	0	0		2012-07-18	2pm – 4pm
1306	20120718	1600	.	2018	3.133	F	0	0	0	0	0	0		2012-07-18	2pm – 4pm
1307	20120718	1800	.	1351	3.936	M	0	0	0	0	0	0		2012-07-18	4pm – 6pm
1308	20120718	1800	.	1351	3.936	F	0	0	0	0	0	0		2012-07-18	4pm – 6pm
1309	20120718	2000	.	1322	3.249	M	8	4	3	0	1	0		2012-07-18	6pm – 8pm
1310	20120718	2000	.	1322	3.249	F	12	4	4	0	3	1		2012-07-18	6pm – 8pm
1311	20120718	2200	.	10	2.277	M	2	1	1	0	0	0		2012-07-18	8pm – 10pm
1312	20120718	2200	.	10	2.277	F	8	0	2	0	2	4		2012-07-18	8pm – 10pm
1313	20120719	0600	.	2	1.573	M	0	0	0	0	0	0		2012-07-18	10pm – 6:00am
1314	20120719	0600	.	2	1.573	F	0	0	0	0	0	0		2012-07-18	10pm – 6:00am
1315	20120719	0800	.	400	1.976	M	1	0	0	1	0	0		2012-07-19	6am – 8am
1316	20120719	0800	.	400	1.976	F	1	1	0	0	0	0		2012-07-19	6am – 8am
1317	20120719	1000	.	1865	2.724	M	0	0	0	0	0	0		2012-07-19	8am – 10am
1318	20120719	1000	.	1865	2.724	F	0	0	0	0	0	0		2012-07-19	8am – 10am
1319	20120719	1200	.	2714	3.34	M	0	0	0	0	0	0		2012-07-19	10am – noon
1320	20120719	1200	.	2714	3.34	F	0	0	0	0	0	0		2012-07-19	10am – noon
1321	20120719	1400	.	2361	4.005	M	0	0	0	0	0	0		2012-07-19	Noon – 2pm
1322	20120719	1400	.	2361	4.005	F	0	0	0	0	0	0		2012-07-19	Noon – 2pm
1323	20120719	1600	.	2028	4.703	M	0	0	0	0	0	0		2012-07-19	2pm – 4pm
1324	20120719	1600	.	2028	4.703	F	0	0	0	0	0	0		2012-07-19	2pm – 4pm
1325	20120719	1800	.	1288	3.884	M	0	0	0	0	0	0		2012-07-19	4pm – 6pm
1326	20120719	1800	.	1288	3.884	F	0	0	0	0	0	0		2012-07-19	4pm – 6pm
1327	20120719	2000	.	1337	3.114	M	19	9	6	3	1	0		2012-07-19	6pm – 8pm
1328	20120719	2000	.	1337	3.114	F	31	11	8	7	4	1		2012-07-19	6pm – 8pm
1329	20120719	2200	.	9	3.445	M	8	4	3	0	1	0		2012-07-19	8pm – 10pm
1330	20120719	2200	.	9	3.445	F	19	10	5	3	1	0		2012-07-19	8pm – 10pm
1331	20120720	0600	.	3	2.566	M	0	0	0	0	0	0		2012-07-19	10pm – 6:00am
1332	20120720	0600	.	3	2.566	F	0	0	0	0	0	0		2012-07-19	10pm – 6:00am
1333	20120720	0800	.	436	1.124	M	0	0	0	0	0	0		2012-07-20	6am – 8am
1334	20120720	0800	.	436	1.124	F	0	0	0	0	0	0		2012-07-20	6am – 8am
1335	20120720	1000	.	1500	1.69	M	0	0	0	0	0	0		2012-07-20	8am – 10am
1336	20120720	1000	.	1500	1.69	F	3	2	1	0	0	0		2012-07-20	8am – 10am
1337	20120720	1200	.	2558	4.443	M	1	0	0	1	0	0		2012-07-20	10am – noon
1338	20120720	1200	.	2558	4.443	F	1	1	0	0	0	0		2012-07-20	10am – noon
1339	20120720	1400	.	2300	4.382	M	0	0	0	0	0	0		2012-07-20	Noon – 2pm
1340	20120720	1400	.	2300	4.382	F	0	0	0	0	0	0		2012-07-20	Noon – 2pm
1341	20120720	1600	.	1939	3.803	M	0	0	0	0	0	0		2012-07-20	2pm – 4pm
1342	20120720	1600	.	1939	3.803	F	0	0	0	0	0	0		2012-07-20	2pm – 4pm
1343	20120720	1800	.	1330	2.641	M	0	0	0	0	0	0		2012-07-20	4pm – 6pm
1344	20120720	1800	.	1330	2.641	F	0	0	0	0	0	0		2012-07-20	4pm – 6pm
1345	20120720	2000	.	1610	1.018	M	1	0	1	0	0	0		2012-07-20	6pm – 8pm
1346	20120720	2000	.	1610	1.018	F	6	0	1	0	4	1		2012-07-20	6pm – 8pm
1347	20120720	2200	.	12	1.273	M	1	1	0	0	0	0		2012-07-20	8pm – 10pm
1348	20120720	2200	.	12	1.273	F	1	0	0	1	0	0		2012-07-20	8pm – 10pm
1349	20120721	0600	.	2	0.883	M	0	0	0	0	0	0		2012-07-20	10pm – 6:00am
1350	20120721	0600	.	2	0.883	F	0	0	0	0	0	0		2012-07-20	10pm – 6:00am
1351	20120721	0800	.	343	1.949	M	0	0	0	0	0	0		2012-07-21	6am – 8am
1352	20120721	0800	.	343	1.949	F	3	0	2	0	1	0		2012-07-21	6am – 8am
1353	20120721	1000	.	1366	4.308	M	0	0	0	0	0	0		2012-07-21	8am – 10am
1354	20120721	1000	.	1366	4.308	F	0	0	0	0	0	0		2012-07-21	8am – 10am
1355	20120721	1200	.	2444	4.309	M	0	0	0	0	0	0		2012-07-21	10am – noon
1356	20120721	1200	.	2444	4.309	F	0	0	0	0	0	0		2012-07-21	10am – noon
1357	20120721	1400	.	2119	2.292	M	0	0	0	0	0	0		2012-07-21	Noon – 2pm
1358	20120721	1400	.	2119	2.292	F	2	0	1	1	0	0		2012-07-21	Noon – 2pm
1359	20120721	1600	.	1739	2.044	M	0	0	0	0	0	0		2012-07-21	2pm – 4pm
1360	20120721	1600	.	1739	2.044	F	0	0	0	0	0	0		2012-07-21	2pm – 4pm
1361	20120721	1800	.	1189	2.512	M	0	0	0	0	0	0		2012-07-21	4pm – 6pm
1362	20120721	1800	.	1189	2.512	F	0	0	0	0	0	0		2012-07-21	4pm – 6pm
1363	20120721	2000	.	1152	2.547	M	4	0	3	0	1	0		2012-07-21	6pm – 8pm
1364	20120721	2000	.	1152	2.547	F	2	0	1	1	0	0		2012-07-21	6pm – 8pm
1365	20120721	2200	.	12	1.512	M	9	0	9	0	0	0		2012-07-21	8pm – 10pm
1366	20120721	2200	.	12	1.512	F	7	0	5	1	0	1		2012-07-21	8pm – 10pm
1367	20120722	0600	.	1	1.443	M	0	0	0	0	0	0		2012-07-21	10pm – 6:00am
1368	20120722	0600	.	1	1.443	F	0	0	0	0	0	0		2012-07-21	10pm – 6:00am
1369	20120722	0800	.	355	2.544	M	1	0	0	0	1	0		2012-07-22	6am – 8am
1370	20120722	0800	.	355	2.544	F	1	0	0	0	1	0		2012-07-22	6am – 8am
1371	20120722	1000	.	1359	2.317	M	0	0	0	0	0	0		2012-07-22	8am – 10am
1372	20120722	1000	.	1359	2.317	F	1	0	0	0	1	0		2012-07-22	8am – 10am
1373	20120722	1200	.	2379	2.339	M	0	0	0	0	0	0		2012-07-22	10am – noon
1374	20120722	1200	.	2379	2.339	F	1	1	0	0	0	0		2012-07-22	10am – noon
1375	20120722	1400	.	2089	2.111	M	0	0	0	0	0	0		2012-07-22	Noon – 2pm
1376	20120722	1400	.	2089	2.1111	F	2	0	0	2	0	0		2012-07-22	Noon – 2pm
1377	20120722	1600	.	1748	2.497	M	0	0	0	0	0	0		2012-07-22	2pm – 4pm
1378	20120722	1600	.	1748	2.497	F	0	0	0	0	0	0		2012-07-22	2pm – 4pm
1379	20120722	1800	.	1196	2.852	M	0	0	0	0	0	0		2012-07-22	4pm – 6pm
1380	20120722	1800	.	1196	2.852	F	0	0	0	0	0	0		2012-07-22	4pm – 6pm
1381	20120722	2000	.	633	2.813	M	7	1	4	2	0	0		2012-07-22	6pm – 8pm
1382	20120722	2000	.	633	2.813	F	2	0	1	1	0	0		2012-07-22	6pm – 8pm
1383	20120722	2200	.	12	2.219	M	10	0	4	0	4	2		2012-07-22	8pm – 10pm
1384	20120722	2200	.	12	2.219	F	9	0	3	0	4	2		2012-07-22	8pm – 10pm
1385	20120723	0600	.	1	2.635	M	0	0	0	0	0	0		2012-07-22	10pm – 6:00am
1386	20120723	0600	.	1	2.635	F	0	0	0	0	0	0		2012-07-22	10pm – 6:00am
1387	20120723	0800	.	424	2.4	M	0	0	0	0	0	0		2012-07-23	6am – 8am
1388	20120723	0800	.	424	2.4	F	0	0	0	0	0	0		2012-07-23	6am – 8am
1389	20120723	1000	.	1268	3.106	M	0	0	0	0	0	0		2012-07-23	8am – 10am
1390	20120723	1000	.	1268	3.106	F	1	0	0	1	0	0		2012-07-23	8am – 10am
1391	20120723	1200	.	2340	3.828	M	0	0	0	0	0	0		2012-07-23	10am – noon
1392	20120723	1200	.	2340	3.828	F	0	0	0	0	0	0		2012-07-23	10am – noon
1393	20120723	1400	.	2118	4.398	M	0	0	0	0	0	0		2012-07-23	Noon – 2pm
1394	20120723	1400	.	2118	4.398	F	0	0	0	0	0	0		2012-07-23	Noon – 2pm
1395	20120723	1600	.	1784	5.242	M	0	0	0	0	0	0		2012-07-23	2pm – 4pm
1396	20120723	1600	.	1784	5.242	F	0	0	0	0	0	0		2012-07-23	2pm – 4pm
1397	20120723	1800	.	1261	5.218	M	0	0	0	0	0	0		2012-07-23	4pm – 6pm
1398	20120723	1800	.	1261	5.218	F	0	0	0	0	0	0		2012-07-23	4pm – 6pm
1399	20120723	2000	.	753	3.678	M	2	0	1	1	0	0		2012-07-23	6pm – 8pm
1400	20120723	2000	.	753	3.678	F	3	0	1	2	0	0		2012-07-23	6pm – 8pm
1401	20120723	2200	.	10	2.12	M	0	0	0	0	0	0		2012-07-23	8pm – 10pm
1402	20120723	2200	.	10	2.12	F	2	1	0	1	0	0		2012-07-23	8pm – 10pm
1403	20120724	0600	.	1	2.206	M	0	0	0	0	0	0		2012-07-23	10pm – 6:00am
1404	20120724	0600	.	1	2.206	F	0	0	0	0	0	0		2012-07-23	10pm – 6:00am
1405	20120724	0800	.	337	2.495	M	0	0	0	0	0	0		2012-07-24	6am – 8am
1406	20120724	0800	.	337	2.495	F	0	0	0	0	0	0		2012-07-24	6am – 8am
1407	20120724	1000	.	1282	2.526	M	1	1	0	0	0	0		2012-07-24	8am – 10am
1408	20120724	1000	.	1282	2.526	F	1	1	0	0	0	0		2012-07-24	8am – 10am
1409	20120724	1200	.	2316	3.275	M	0	0	0	0	0	0		2012-07-24	10am – noon
1410	20120724	1200	.	2316	3.275	F	0	0	0	0	0	0		2012-07-24	10am – noon
1411	20120724	1400	.	2111	3.695	M	0	0	0	0	0	0		2012-07-24	Noon – 2pm
1412	20120724	1400	.	2111	3.695	F	0	0	0	0	0	0		2012-07-24	Noon – 2pm
1413	20120724	1600	.	1721	3.828	M	0	0	0	0	0	0		2012-07-24	2pm – 4pm
1414	20120724	1600	.	1721	3.828	F	0	0	0	0	0	0		2012-07-24	2pm – 4pm
1415	20120724	1800	.	1174	3.578	M	0	0	0	0	0	0		2012-07-24	4pm – 6pm
1416	20120724	1800	.	1174	3.578	F	0	0	0	0	0	0		2012-07-24	4pm – 6pm
1417	20120724	2000	.	399	2.917	M	5	1	3	0	1	0		2012-07-24	6pm – 8pm
1418	20120724	2000	.	399	2.917	F	6	3	2	0	1	0		2012-07-24	6pm – 8pm
1419	20120724	2200	.	10	2.252	M	0	0	0	0	0	0		2012-07-24	8pm – 10pm
1420	20120724	2200	.	10	2.252	F	3	1	2	0	0	0		2012-07-24	8pm – 10pm
1421	20120725	0600	.	1	2.057	M	1	1	0	0	0	0		2012-07-24	10pm – 6:00am
1422	20120725	0600	.	1	2.057	F	2	2	0	0	0	0		2012-07-24	10pm – 6:00am
1423	20120725	0800	.	336	1.086	M	0	0	0	0	0	0		2012-07-25	6am – 8am
1424	20120725	0800	.	336	1.086	F	0	0	0	0	0	0		2012-07-25	6am – 8am
1425	20120725	1000	.	1297	1.185	M	1	0	0	0	1	0		2012-07-25	8am – 10am
1426	20120725	1000	.	1297	1.185	F	3	1	0	0	2	0		2012-07-25	8am – 10am
1427	20120725	1200	.	2376	1.923	M	0	0	0	0	0	0		2012-07-25	10am – noon
1428	20120725	1200	.	2376	1.923	F	0	0	0	0	0	0		2012-07-25	10am – noon
1429	20120725	1400	.	2118	3.247	M	0	0	0	0	0	0		2012-07-25	Noon – 2pm
1430	20120725	1400	.	2118	3.247	F	0	0	0	0	0	0		2012-07-25	Noon – 2pm
1431	20120725	1600	.	1725	3.634	M	0	0	0	0	0	0		2012-07-25	2pm – 4pm
1432	20120725	1600	.	1725	3.634	F	0	0	0	0	0	0		2012-07-25	2pm – 4pm
1433	20120725	1800	.	1182	3.835	M	0	0	0	0	0	0		2012-07-25	4pm – 6pm
1434	20120725	1800	.	1182	3.835	F	0	0	0	0	0	0		2012-07-25	4pm – 6pm
1435	20120725	2000	.	418	3.073	M	2	1	1	0	0	0		2012-07-25	6pm – 8pm
1436	20120725	2000	.	418	3.073	F	2	1	0	0	1	0		2012-07-25	6pm – 8pm
1437	20120725	2200	.	9	2.823	M	1	0	0	1	0	0		2012-07-25	8pm – 10pm
1438	20120725	2200	.	9	2.823	F	3	1	0	1	1	0		2012-07-25	8pm – 10pm
1439	20120726	0600	.	1	1.85	M	1	1	0	0	0	0		2012-07-25	10pm – 6:00am
1440	20120726	0600	.	1	1.85	F	0	0	0	0	0	0		2012-07-25	10pm – 6:00am
1441	20120726	0800	.	350	1.463	M	0	0	0	0	0	0		2012-07-26	6am – 8am
1442	20120726	0800	.	350	1.463	F	0	0	0	0	0	0		2012-07-26	6am – 8am
1443	20120726	1000	.	1279	1.638	M	0	0	0	0	0	0		2012-07-26	8am – 10am
1444	20120726	1000	.	1279	1.638	F	0	0	0	0	0	0		2012-07-26	8am – 10am
1445	20120726	1200	.	2384	2.55	M	0	0	0	0	0	0		2012-07-26	10am – noon
1446	20120726	1200	.	2384	2.55	F	0	0	0	0	0	0		2012-07-26	10am – noon
1447	20120726	1400	.	2103	3.284	M	0	0	0	0	0	0		2012-07-26	Noon – 2pm
1448	20120726	1400	.	2103	3.284	F	2	2	0	0	0	0		2012-07-26	Noon – 2pm
1449	20120726	1600	.	1786	3.808	M	0	0	0	0	0	0		2012-07-26	2pm – 4pm
1450	20120726	1600	.	1786	3.808	F	0	0	0	0	0	0		2012-07-26	2pm – 4pm
1451	20120726	1800	.	1205	3.992	M	0	0	0	0	0	0		2012-07-26	4pm – 6pm
1452	20120726	1800	.	1205	3.992	F	0	0	0	0	0	0		2012-07-26	4pm – 6pm
1453	20120726	2000	.	455	3.305	M	1	1	0	0	0	0		2012-07-26	6pm – 8pm
1454	20120726	2000	.	455	3.305	F	0	0	0	0	0	0		2012-07-26	6pm – 8pm
1455	20120726	2200	.	9	3.562	M	0	0	0	0	0	0		2012-07-26	8pm – 10pm
1456	20120726	2200	.	9	3.562	F	0	0	0	0	0	0		2012-07-26	8pm – 10pm
1457	20120727	0600	.	1	2.634	M	1	1	0	0	0	0		2012-07-26	10pm – 6:00am
1458	20120727	0600	.	1	2.634	F	0	0	0	0	0	0		2012-07-26	10pm – 6:00am
1459	20120727	0800	.	324	1.356	M	0	0	0	0	0	0		2012-07-27	6am – 8am
1460	20120727	0800	.	324	1.356	F	0	0	0	0	0	0		2012-07-27	6am – 8am
1461	20120727	1000	.	1266	1.27	M	2	2	0	0	0	0		2012-07-27	8am – 10am
1462	20120727	1000	.	1266	1.27	F	0	0	0	0	0	0		2012-07-27	8am – 10am
1463	20120727	1200	.	2650	2.362	M	0	0	0	0	0	0		2012-07-27	10am – noon
1464	20120727	1200	.	2650	2.362	F	1	1	0	0	0	0		2012-07-27	10am – noon
1465	20120727	1400	.	2666	3.285	M	0	0	0	0	0	0		2012-07-27	Noon – 2pm
1466	20120727	1400	.	2666	3.285	F	0	0	0	0	0	0		2012-07-27	Noon – 2pm
1467	20120727	1600	.	2688	3.61	M	0	0	0	0	0	0		2012-07-27	2pm – 4pm
1468	20120727	1600	.	2688	3.61	F	0	0	0	0	0	0		2012-07-27	2pm – 4pm
1469	20120727	1800	.	1293	3.596	M	0	0	0	0	0	0		2012-07-27	4pm – 6pm
1470	20120727	1800	.	1293	3.596	F	0	0	0	0	0	0		2012-07-27	4pm – 6pm
1471	20120727	2000	.	455	3.426	M	7	5	1	1	0	0		2012-07-27	6pm – 8pm
1472	20120727	2000	.	455	3.426	F	8	2	2	1	3	0		2012-07-27	6pm – 8pm
1473	20120727	2200	.	9	3.119	M	0	0	0	0	0	0		2012-07-27	8pm – 10pm
1474	20120727	2200	.	9	3.119	F	1	1	0	0	0	0		2012-07-27	8pm – 10pm
1475	20120728	0600	.	1	1.751	M	0	0	0	0	0	0		2012-07-27	10pm – 6:00am
1476	20120728	0600	.	1	1.751	F	0	0	0	0	0	0		2012-07-27	10pm – 6:00am
1477	20120728	0800	.	356	0.949	M	0	0	0	0	0	0		2012-07-28	6am – 8am
1478	20120728	0800	.	356	0.949	F	0	0	0	0	0	0		2012-07-28	6am – 8am
1479	20120728	1000	.	1339	1.13	M	1	1	0	0	0	0		2012-07-28	8am – 10am
1480	20120728	1000	.	1339	1.13	F	2	0	0	0	1	1		2012-07-28	8am – 10am
1481	20120728	1200	.	2571	1.157	M	1	0	0	1	0	0		2012-07-28	10am – noon
1482	20120728	1200	.	2571	1.157	F	1	1	0	0	0	0		2012-07-28	10am – noon
1483	20120728	1400	.	2418	2.481	M	0	0	0	0	0	0		2012-07-28	Noon – 2pm
1484	20120728	1400	.	2418	2.481	F	2	2	0	0	0	0		2012-07-28	Noon – 2pm
1485	20120728	1600	.	1987	3.566	M	0	0	0	0	0	0		2012-07-28	2pm – 4pm
1486	20120728	1600	.	1987	3.566	F	0	0	0	0	0	0		2012-07-28	2pm – 4pm
1487	20120728	1800	.	1311	3.422	M	0	0	0	0	0	0		2012-07-28	4pm – 6pm
1488	20120728	1800	.	1311	3.422	F	0	0	0	0	0	0		2012-07-28	4pm – 6pm
1489	20120728	2000	.	390	2.908	M	10	5	4	1	0	0		2012-07-28	6pm – 8pm
1490	20120728	2000	.	390	2.908	F	12	5	3	1	3	0		2012-07-28	6pm – 8pm
1491	20120728	2200	.	8	2.182	M	3	2	0	1	0	0		2012-07-28	8pm – 10pm
1492	20120728	2200	.	8	2.182	F	8	7	0	1	0	0		2012-07-28	8pm – 10pm
1493	20120729	0600	.	1	2.087	M	0	0	0	0	0	0		2012-07-28	10pm – 6:00am
1494	20120729	0600	.	1	2.087	F	0	0	0	0	0	0		2012-07-28	10pm – 6:00am
1495	20120729	0800	.	395	0.753	M	0	0	0	0	0	0		2012-07-29	6am – 8am
1496	20120729	0800	.	395	0.753	F	0	0	0	0	0	0		2012-07-29	6am – 8am
1497	20120729	1000	.	1448	0.783	M	0	0	0	0	0	0		2012-07-29	8am – 10am
1498	20120729	1000	.	1448	0.783	F	0	0	0	0	0	0		2012-07-29	8am – 10am
1499	20120729	1200	.	2658	1.037	M	0	0	0	0	0	0		2012-07-29	10am – noon
1500	20120729	1200	.	2658	1.037	F	1	0	0	0	0	1		2012-07-29	10am – noon
1501	20120729	1400	.	2611	1.928	M	0	0	0	0	0	0		2012-07-29	Noon – 2pm
1502	20120729	1400	.	2611	1.928	F	0	0	0	0	0	0		2012-07-29	Noon – 2pm
1503	20120729	1600	.	2428	2.869	M	0	0	0	0	0	0		2012-07-29	2pm – 4pm
1504	20120729	1600	.	2428	2.869	F	1	1	0	0	0	0		2012-07-29	2pm – 4pm
1505	20120729	1800	.	1455	3.126	M	0	0	0	0	0	0		2012-07-29	4pm – 6pm
1506	20120729	1800	.	1455	3.126	F	0	0	0	0	0	0		2012-07-29	4pm – 6pm
1507	20120729	2000	.	410	2.323	M	5	0	3	0	0	2		2012-07-29	6pm – 8pm
1508	20120729	2000	.	410	2.323	F	7	0	3	2	1	1		2012-07-29	6pm – 8pm
1509	20120729	2200	.	9	2.918	M	1	0	0	0	1	0		2012-07-29	8pm – 10pm
1510	20120729	2200	.	9	2.918	F	9	1	3	2	2	1		2012-07-29	8pm – 10pm
1511	20120730	0600	.	1	1.632	M	0	0	0	0	0	0		2012-07-29	10pm – 6:00am
1512	20120730	0600	.	1	1.632	F	0	0	0	0	0	0		2012-07-29	10pm – 6:00am
1513	20120730	0800	.	392	1.384	M	0	0	0	0	0	0		2012-07-30	6am – 8am
1514	20120730	0800	.	392	1.384	F	0	0	0	0	0	0		2012-07-30	6am – 8am
1515	20120730	1000	.	1453	1.5	M	3	1	0	0	2	0		2012-07-30	8am – 10am
1516	20120730	1000	.	1453	1.5	F	1	1	0	0	0	0		2012-07-30	8am – 10am
1517	20120730	1200	.	2550	1.958	M	0	0	0	0	0	0		2012-07-30	10am – noon
1518	20120730	1200	.	2550	1.958	F	0	0	0	0	0	0		2012-07-30	10am – noon
1519	20120730	1400	.	2305	1.651	M	0	0	0	0	0	0		2012-07-30	Noon – 2pm
1520	20120730	1400	.	2305	1.651	F	0	0	0	0	0	0		2012-07-30	Noon – 2pm
1521	20120730	1600	.	1890	2.012	M	0	0	0	0	0	0		2012-07-30	2pm – 4pm
1522	20120730	1600	.	1890	2.012	F	0	0	0	0	0	0		2012-07-30	2pm – 4pm
1523	20120730	1800	.	1287	2.663	M	0	0	0	0	0	0		2012-07-30	4pm – 6pm
1524	20120730	1800	.	1287	2.663	F	0	0	0	0	0	0		2012-07-30	4pm – 6pm
1525	20120730	2000	.	381	3.1	M	2	1	1	0	0	0		2012-07-30	6pm – 8pm
1526	20120730	2000	.	381	3.1	F	4	1	1	0	2	0		2012-07-30	6pm – 8pm
1527	20120730	2200	.	9	3.335	M	0	0	0	0	0	0		2012-07-30	8pm – 10pm
1528	20120730	2200	.	9	3.335	F	1	0	1	0	0	0		2012-07-30	8pm – 10pm
1529	20120731	0600	.	0	2.452	M	0	0	0	0	0	0		2012-07-30	10pm – 6:00am
1530	20120731	0600	.	0	2.452	F	1	0	1	0	0	0		2012-07-30	10pm – 6:00am
1531	20120731	0800	.	311	0.944	M	0	0	0	0	0	0		2012-07-31	6am – 8am
1532	20120731	0800	.	311	0.944	F	0	0	0	0	0	0		2012-07-31	6am – 8am
1533	20120731	1000	.	1254	1.027	M	0	0	0	0	0	0		2012-07-31	8am – 10am
1534	20120731	1000	.	1254	1.027	F	1	0	0	0	0	1		2012-07-31	8am – 10am
1535	20120731	1200	.	2520	1.795	M	0	0	0	0	0	0		2012-07-31	10am – noon
1536	20120731	1200	.	2520	1.795	F	0	0	0	0	0	0		2012-07-31	10am – noon
1537	20120731	1400	.	2304	1.954	M	0	0	0	0	0	0		2012-07-31	Noon – 2pm
1538	20120731	1400	.	2304	1.954	F	0	0	0	0	0	0		2012-07-31	Noon – 2pm
1539	20120731	1600	.	1881	3.239	M	0	0	0	0	0	0		2012-07-31	2pm – 4pm
1540	20120731	1600	.	1881	3.239	F	0	0	0	0	0	0		2012-07-31	2pm – 4pm
1541	20120731	1800	.	1263	3.174	M	0	0	0	0	0	0		2012-07-31	4pm – 6pm
1542	20120731	1800	.	1263	3.174	F	0	0	0	0	0	0		2012-07-31	4pm – 6pm
1543	20120731	2000	.	383	3.046	M	5	1	1	1	0	2		2012-07-31	6pm – 8pm
1544	20120731	2000	.	383	3.046	F	0	0	0	0	0	0		2012-07-31	6pm – 8pm
1545	20120731	2200	25.61	8	1.639	M	2	0	0	0	0	2		2012-07-31	8pm – 10pm
1546	20120731	2200	25.61	8	1.639	F	7	1	0	2	3	1		2012-07-31	8pm – 10pm
1547	20120801	0600	16.6	0	1.995	M	0	0	0	0	0	0		2012-07-31	10pm – 6:00am
1548	20120801	0600	16.6	0	1.995	F	0	0	0	0	0	0		2012-07-31	10pm – 6:00am
1549	20120801	0800	13.74	293	0.757	M	0	0	0	0	0	0		2012-08-01	6am – 8am
1550	20120801	0800	13.74	293	0.757	F	0	0	0	0	0	0		2012-08-01	6am – 8am
1551	20120801	1000	17.93	1235	1.002	M	2	0	0	2	0	0		2012-08-01	8am – 10am
1552	20120801	1000	17.93	1235	1.002	F	1	0	0	0	1	0		2012-08-01	8am – 10am
1553	20120801	1200	26.32	2513	1.671	M	0	0	0	0	0	0		2012-08-01	10am – noon
1554	20120801	1200	26.32	2513	1.671	F	0	0	0	0	0	0		2012-08-01	10am – noon
1555	20120801	1400	33.39	2306	1.768	M	0	0	0	0	0	0		2012-08-01	Noon – 2pm
1556	20120801	1400	33.39	2306	1.768	F	0	0	0	0	0	0		2012-08-01	Noon – 2pm
1557	20120801	1600	37.21	1857	2.236	M	0	0	0	0	0	0		2012-08-01	2pm – 4pm
1558	20120801	1600	37.21	1857	2.236	F	0	0	0	0	0	0		2012-08-01	2pm – 4pm
1559	20120801	1800	36.68	1291	2.436	M	0	0	0	0	0	0		2012-08-01	4pm – 6pm
1560	20120801	1800	36.68	1291	2.436	F	0	0	0	0	0	0		2012-08-01	4pm – 6pm
1561	20120801	2000	32.78	342	2.622	M	3	0	3	0	0	0		2012-08-01	6pm – 8pm
1562	20120801	2000	32.78	342	2.622	F	5	1	1	2	0	1		2012-08-01	6pm – 8pm
1563	20120801	2200	23.91	8	2.225	M	0	0	0	0	0	0		2012-08-01	8pm – 10pm
1564	20120801	2200	23.91	8	2.225	F	0	0	0	0	0	0		2012-08-01	8pm – 10pm
1565	20120802	0600	16.01	0	1.891	M	0	0	0	0	0	0		2012-08-01	10pm – 6:00am
1566	20120802	0600	16.01	0	1.891	F	0	0	0	0	0	0		2012-08-01	10pm – 6:00am
1567	20120802	0800	13.37	295	0.87	M	0	0	0	0	0	0		2012-08-02	6am – 8am
1568	20120802	0800	13.37	295	0.87	F	0	0	0	0	0	0		2012-08-02	6am – 8am
1569	20120802	1000	18.16	1221	1.458	M	0	0	0	0	0	0		2012-08-02	8am – 10am
1570	20120802	1000	18.16	1221	1.458	F	1	0	0	1	0	0		2012-08-02	8am – 10am
1571	20120802	1200	26.4	2522	1.235	M	1	0	0	1	0	0		2012-08-02	10am – noon
1572	20120802	1200	26.4	2522	1.235	F	1	1	0	0	0	0		2012-08-02	10am – noon
1573	20120802	1400	32.97	2299	1.276	M	0	0	0	0	0	0		2012-08-02	Noon – 2pm
1574	20120802	1400	32.97	2299	1.276	F	0	0	0	0	0	0		2012-08-02	Noon – 2pm
1575	20120802	1600	37.09	1843	2.21	M	0	0	0	0	0	0		2012-08-02	2pm – 4pm
1576	20120802	1600	37.09	1843	2.21	F	0	0	0	0	0	0		2012-08-02	2pm – 4pm
1577	20120802	1800	37.22	1257	2.729	M	0	0	0	0	0	0		2012-08-02	4pm – 6pm
1578	20120802	1800	37.22	1257	2.729	F	0	0	0	0	0	0		2012-08-02	4pm – 6pm
1579	20120802	2000	33.58	345	2.134	M	1	0	1	0	0	0		2012-08-02	6pm – 8pm
1580	20120802	2000	33.58	345	2.134	F	0	0	0	0	0	0		2012-08-02	6pm – 8pm
1581	20120802	2200	26.32	6	2.143	M	1	0	0	1	0	0		2012-08-02	8pm – 10pm
1582	20120802	2200	26.32	6	2.143	F	0	0	0	0	0	0		2012-08-02	8pm – 10pm
1583	20120803	0600	15.83	0	1.968	M	0	0	0	0	0	0		2012-08-02	10pm – 6:00am
1584	20120803	0600	15.83	0	1.968	F	0	0	0	0	0	0		2012-08-02	10pm – 6:00am
1585	20120803	0800	13.1	287	1.42	M	0	0	0	0	0	0		2012-08-03	6am – 8am
1586	20120803	0800	13.1	287	1.42	F	0	0	0	0	0	0		2012-08-03	6am – 8am
1587	20120803	1000	17.7	1224	1.137	M	0	0	0	0	0	0		2012-08-03	8am – 10am
1588	20120803	1000	17.7	1224	1.137	F	0	0	0	0	0	0		2012-08-03	8am – 10am
1589	20120803	1200	24.9	2498	1.071	M	0	0	0	0	0	0		2012-08-03	10am – noon
1590	20120803	1200	24.9	2498	1.071	F	0	0	0	0	0	0		2012-08-03	10am – noon
1591	20120803	1400	31.8	2336	2.143	M	0	0	0	0	0	0		2012-08-03	Noon – 2pm
1592	20120803	1400	31.8	2336	2.143	F	0	0	0	0	0	0		2012-08-03	Noon – 2pm
1593	20120803	1600	34.12	1944	3.119	M	0	0	0	0	0	0		2012-08-03	2pm – 4pm
1594	20120803	1600	34.12	1944	3.119	F	0	0	0	0	0	0		2012-08-03	2pm – 4pm
1595	20120803	1800	33.52	1387	3.303	M	0	0	0	0	0	0		2012-08-03	4pm – 6pm
1596	20120803	1800	33.52	1387	3.303	F	0	0	0	0	0	0		2012-08-03	4pm – 6pm
1597	20120803	2000	28.17	353	3.453	M	3	1	1	1	0	0		2012-08-03	6pm – 8pm
1598	20120803	2000	28.17	353	3.453	F	4	0	2	2	0	0		2012-08-03	6pm – 8pm
1599	20120803	2200	20.27	4	2.605	M	0	0	0	0	0	0		2012-08-03	8pm – 10pm
1600	20120803	2200	20.27	4	2.605	F	3	3	0	0	0	0		2012-08-03	8pm – 10pm
1601	20120804	0600	15	0	3.216	M	0	0	0	0	0	0		2012-08-03	10pm – 6:00am
1602	20120804	0600	15	0	3.216	F	0	0	0	0	0	0		2012-08-03	10pm – 6:00am
1603	20120804	0800	13.99	432	1.506	M	0	0	0	0	0	0		2012-08-04	6am – 8am
1604	20120804	0800	13.99	432	1.506	F	0	0	0	0	0	0		2012-08-04	6am – 8am
1605	20120804	1000	17.67	1716	2.525	M	0	0	0	0	0	0		2012-08-04	8am – 10am
1606	20120804	1000	17.67	1716	2.525	F	1	0	0	1	0	0		2012-08-04	8am – 10am
1607	20120804	1200	22.37	2117	3.065	M	1	0	0	0	1	0		2012-08-04	10am – noon
1608	20120804	1200	22.37	2117	3.065	F	1	1	0	0	0	0		2012-08-04	10am – noon
1609	20120804	1400	23.16	2228	3.654	M	0	0	0	0	0	0		2012-08-04	Noon – 2pm
1610	20120804	1400	23.16	2228	3.654	F	0	0	0	0	0	0		2012-08-04	Noon – 2pm
1611	20120804	1600	25.58	1778	4.505	M	0	0	0	0	0	0		2012-08-04	2pm – 4pm
1612	20120804	1600	25.58	1778	4.505	F	0	0	0	0	0	0		2012-08-04	2pm – 4pm
1613	20120804	1800	23.47	466	4.356	M	0	0	0	0	0	0		2012-08-04	4pm – 6pm
1614	20120804	1800	23.47	466	4.356	F	0	0	0	0	0	0		2012-08-04	4pm – 6pm
1615	20120804	2000	19.94	77	4.633	M	0	0	0	0	0	0		2012-08-04	6pm – 8pm
1616	20120804	2000	19.94	77	4.633	F	2	1	0	1	0	0		2012-08-04	6pm – 8pm
1617	20120804	2200	18.33	1	4.928	M	0	0	0	0	0	0		2012-08-04	8pm – 10pm
1618	20120804	2200	18.33	1	4.928	F	0	0	0	0	0	0		2012-08-04	8pm – 10pm
1619	20120805	0600	15.55	0	1.95	M	0	0	0	0	0	0		2012-08-04	10pm – 6:00am
1620	20120805	0600	15.55	0	1.95	F	0	0	0	0	0	0		2012-08-04	10pm – 6:00am
1621	20120805	0800	14.09	296	0.949	M	0	0	0	0	0	0		2012-08-05	6am – 8am
1622	20120805	0800	14.09	296	0.949	F	0	0	0	0	0	0		2012-08-05	6am – 8am
1623	20120805	1000	17.6	1249	1.552	M	0	0	0	0	0	0		2012-08-05	8am – 10am
1624	20120805	1000	17.6	1249	1.552	F	0	0	0	0	0	0		2012-08-05	8am – 10am
1625	20120805	1200	23.02	2482	2.405	M	0	0	0	0	0	0		2012-08-05	10am – noon
1626	20120805	1200	23.02	2482	2.405	F	0	0	0	0	0	0		2012-08-05	10am – noon
1627	20120805	1400	28.46	2217	3.264	M	0	0	0	0	0	0		2012-08-05	Noon – 2pm
1628	20120805	1400	28.46	2217	3.264	F	0	0	0	0	0	0		2012-08-05	Noon – 2pm
1629	20120805	1600	30.97	2069	4.014	M	0	0	0	0	0	0		2012-08-05	2pm – 4pm
1630	20120805	1600	30.97	2069	4.014	F	0	0	0	0	0	0		2012-08-05	2pm – 4pm
1631	20120805	1800	30.68	1380	4.342	M	0	0	0	0	0	0		2012-08-05	4pm – 6pm
1632	20120805	1800	30.68	1380	4.342	F	0	0	0	0	0	0		2012-08-05	4pm – 6pm
1633	20120805	2000	26.47	410	4.158	M	1	0	0	1	0	0		2012-08-05	6pm – 8pm
1634	20120805	2000	26.47	410	4.158	F	1	0	0	1	0	0		2012-08-05	6pm – 8pm
1635	20120805	2200	20.52	4	3.47	M	0	0	0	0	0	0		2012-08-05	8pm – 10pm
1636	20120805	2200	20.52	4	3.47	F	4	3	0	1	0	0		2012-08-05	8pm – 10pm
1637	20120806	0600	14.65	0	2.304	M	0	0	0	0	0	0		2012-08-05	10pm – 6:00am
1638	20120806	0600	14.65	0	2.304	F	0	0	0	0	0	0		2012-08-05	10pm – 6:00am
1639	20120806	0800	13.02	263	0.981	M	0	0	0	0	0	0		2012-08-06	6am – 8am
1640	20120806	0800	13.02	263	0.981	F	0	0	0	0	0	0		2012-08-06	6am – 8am
1641	20120806	1000	17.07	1202	0.757	M	1	0	0	0	1	0		2012-08-06	8am – 10am
1642	20120806	1000	17.07	1202	0.757	F	1	0	0	0	1	0		2012-08-06	8am – 10am
1643	20120806	1200	24.2	2498	1.522	M	0	0	0	0	0	0		2012-08-06	10am – noon
1644	20120806	1200	24.2	2498	1.522	F	0	0	0	0	0	0		2012-08-06	10am – noon
1645	20120806	1400	30.82	2530	2.149	M	0	0	0	0	0	0		2012-08-06	Noon – 2pm
1646	20120806	1400	30.82	2530	2.149	F	0	0	0	0	0	0		2012-08-06	Noon – 2pm
1647	20120806	1600	33.68	2835	3.144	M	0	0	0	0	0	0		2012-08-06	2pm – 4pm
1648	20120806	1600	33.68	2835	3.144	F	0	0	0	0	0	0		2012-08-06	2pm – 4pm
1649	20120806	1800	34.41	1738	3.396	M	0	0	0	0	0	0		2012-08-06	4pm – 6pm
1650	20120806	1800	34.41	1738	3.396	F	0	0	0	0	0	0		2012-08-06	4pm – 6pm
1651	20120806	2000	30.97	475	2.586	M	7	1	3	0	0	3		2012-08-06	6pm – 8pm
1652	20120806	2000	30.97	475	2.586	F	4	1	1	1	0	1		2012-08-06	6pm – 8pm
1653	20120806	2200	24.64	4	2.039	M	0	0	0	0	0	0		2012-08-06	8pm – 10pm
1654	20120806	2200	24.64	4	2.039	F	5	0	1	0	1	3		2012-08-06	8pm – 10pm
1655	20120807	0600	16.4	0	1.461	M	0	0	0	0	0	0		2012-08-06	10pm – 6:00am
1656	20120807	0600	16.4	0	1.461	F	0	0	0	0	0	0		2012-08-06	10pm – 6:00am
1657	20120807	0800	13.82	315	1.184	M	0	0	0	0	0	0		2012-08-07	6am – 8am
1658	20120807	0800	13.82	315	1.184	F	0	0	0	0	0	0		2012-08-07	6am – 8am
1659	20120807	1000	19.89	1609	2.156	M	0	0	0	0	0	0		2012-08-07	8am – 10am
1660	20120807	1000	19.89	1609	2.156	F	4	0	0	1	2	1		2012-08-07	8am – 10am
1661	20120807	1200	27.56	2478	1.51	M	0	0	0	0	0	0		2012-08-07	10am – noon
1662	20120807	1200	27.56	2478	1.51	F	0	0	0	0	0	0		2012-08-07	10am – noon
1663	20120807	1400	34.22	2454	1.472	M	0	0	0	0	0	0		2012-08-07	Noon – 2pm
1664	20120807	1400	34.22	2454	1.472	F	0	0	0	0	0	0		2012-08-07	Noon – 2pm
1665	20120807	1600	36.71	2775	2.435	M	0	0	0	0	0	0		2012-08-07	2pm – 4pm
1666	20120807	1600	36.71	2775	2.435	F	0	0	0	0	0	0		2012-08-07	2pm – 4pm
1667	20120807	1800	36.37	1682	2.988	M	0	0	0	0	0	0		2012-08-07	4pm – 6pm
1668	20120807	1800	36.37	1682	2.988	F	0	0	0	0	0	0		2012-08-07	4pm – 6pm
1669	20120807	2000	31.33	451	2.873	M	5	1	1	0	2	1		2012-08-07	6pm – 8pm
1670	20120807	2000	31.33	451	2.873	F	6	2	2	0	1	1		2012-08-07	6pm – 8pm
1671	20120807	2200	23.97	4	2.286	M	2	1	1	0	0	0		2012-08-07	8pm – 10pm
1672	20120807	2200	23.97	4	2.286	F	4	1	0	3	0	0		2012-08-07	8pm – 10pm
1673	20120808	0600	16	0	1.731	M	0	0	0	0	0	0		2012-08-07	10pm – 6:00am
1674	20120808	0600	16	0	1.731	F	0	0	0	0	0	0		2012-08-07	10pm – 6:00am
1675	20120808	0800	13.22	296	1.591	M	0	0	0	0	0	0		2012-08-08	6am – 8am
1676	20120808	0800	13.22	296	1.591	F	0	0	0	0	0	0		2012-08-08	6am – 8am
1677	20120808	1000	18.1	1499	1.462	M	2	0	0	0	0	2		2012-08-08	8am – 10am
1678	20120808	1000	18.1	1499	1.462	F	2	1	0	0	1	0		2012-08-08	8am – 10am
1679	20120808	1200	26.07	2502	1.602	M	0	0	0	0	0	0		2012-08-08	10am – noon
1680	20120808	1200	26.07	2502	1.602	F	0	0	0	0	0	0		2012-08-08	10am – noon
1681	20120808	1400	34.4	2475	1.861	M	0	0	0	0	0	0		2012-08-08	Noon – 2pm
1682	20120808	1400	34.4	2475	1.861	F	0	0	0	0	0	0		2012-08-08	Noon – 2pm
1683	20120808	1600	37.02	2675	1.779	M	0	0	0	0	0	0		2012-08-08	2pm – 4pm
1684	20120808	1600	37.02	2675	1.779	F	0	0	0	0	0	0		2012-08-08	2pm – 4pm
1685	20120808	1800	37.92	1607	2.201	M	0	0	0	0	0	0		2012-08-08	4pm – 6pm
1686	20120808	1800	37.92	1607	2.201	F	0	0	0	0	0	0		2012-08-08	4pm – 6pm
1687	20120808	2000	34.6	438	2.254	M	1	0	0	1	0	0		2012-08-08	6pm – 8pm
1688	20120808	2000	34.6	438	2.254	F	4	0	0	2	1	1		2012-08-08	6pm – 8pm
1689	20120808	2200	27.91	3	1.432	M	1	0	0	0	1	0		2012-08-08	8pm – 10pm
1690	20120808	2200	27.91	3	1.432	F	0	0	0	0	0	0		2012-08-08	8pm – 10pm
1691	20120809	0600	18.58	0	1.285	M	0	0	0	0	0	0		2012-08-08	10pm – 6:00am
1692	20120809	0600	18.58	0	1.285	F	0	0	0	0	0	0		2012-08-08	10pm – 6:00am
1693	20120809	0800	16.04	313	1.337	M	0	0	0	0	0	0		2012-08-09	6am – 8am
1694	20120809	0800	16.04	313	1.337	F	0	0	0	0	0	0		2012-08-09	6am – 8am
1695	20120809	1000	22.19	1424	0.9311	M	3	0	1	1	0	1		2012-08-09	8am – 10am
1696	20120809	1000	22.19	1424	0.931	F	3	0	0	1	1	1		2012-08-09	8am – 10am
1697	20120809	1200	30.13	2518	1.08	M	0	0	0	0	0	0		2012-08-09	10am – noon
1698	20120809	1200	30.13	2518	1.08	F	0	0	0	0	0	0		2012-08-09	10am – noon
1699	20120809	1400	36.52	2581	1.413	M	0	0	0	0	0	0		2012-08-09	Noon – 2pm
1700	20120809	1400	36.52	2581	1.413	F	0	0	0	0	0	0		2012-08-09	Noon – 2pm
1701	20120809	1600	39.17	2784	2.55	M	0	0	0	0	0	0		2012-08-09	2pm – 4pm
1702	20120809	1600	39.17	2784	2.55	F	0	0	0	0	0	0		2012-08-09	2pm – 4pm
1703	20120809	1800	38.84	1607	2.982	M	0	0	0	0	0	0		2012-08-09	4pm – 6pm
1704	20120809	1800	38.84	1607	2.982	F	0	0	0	0	0	0		2012-08-09	4pm – 6pm
1705	20120809	2000	35.51	442	2.722	M	1	0	0	0	0	1		2012-08-09	6pm – 8pm
1706	20120809	2000	35.51	442	2.722	F	2	0	0	1	0	1		2012-08-09	6pm – 8pm
1707	20120809	2200	27.9	3	2.035	M	2	0	0	1	0	1		2012-08-09	8pm – 10pm
1708	20120809	2200	27.9	3	2.035	F	0	0	0	0	0	0		2012-08-09	8pm – 10pm
1709	20120810	0600	19.01	0	1.146	M	0	0	0	0	0	0		2012-08-09	10pm – 6:00am
1710	20120810	0600	19.01	0	1.146	F	0	0	0	0	0	0		2012-08-09	10pm – 6:00am
1711	20120810	0800	16.38	327	1.071	M	0	0	0	0	0	0		2012-08-10	6am – 8am
1712	20120810	0800	16.38	327	1.071	F	0	0	0	0	0	0		2012-08-10	6am – 8am
1713	20120810	1000	22.24	1600	0.739	M	1	0	0	0	0	1		2012-08-10	8am – 10am
1714	20120810	1000	22.24	1600	0.739	F	4	0	0	3	0	1		2012-08-10	8am – 10am
1715	20120810	1200	30.83	2517	1.503	M	0	0	0	0	0	0		2012-08-10	10am – noon
1716	20120810	1200	30.83	2517	1.503	F	1	0	0	0	0	1		2012-08-10	10am – noon
1717	20120810	1400	38.33	2516	1.512	M	0	0	0	0	0	0		2012-08-10	Noon – 2pm
1718	20120810	1400	38.33	2516	1.512	F	0	0	0	0	0	0		2012-08-10	Noon – 2pm
1719	20120810	1600	39.66	2747	2.966	M	0	0	0	0	0	0		2012-08-10	2pm – 4pm
1720	20120810	1600	39.66	2747	2.966	F	0	0	0	0	0	0		2012-08-10	2pm – 4pm
1721	20120810	1800	39.21	1114	3.184	M	0	0	0	0	0	0		2012-08-10	4pm – 6pm
1722	20120810	1800	39.21	1114	3.184	F	0	0	0	0	0	0		2012-08-10	4pm – 6pm
1723	20120810	2000	34.56	343	2.547	M	0	0	0	0	0	0		2012-08-10	6pm – 8pm
1724	20120810	2000	34.56	343	2.547	F	3	0	3	0	0	0		2012-08-10	6pm – 8pm
1725	20120810	2200	27	3	2.191	M	0	0	0	0	0	0		2012-08-10	8pm – 10pm
1726	20120810	2200	27	3	2.191	F	0	0	0	0	0	0		2012-08-10	8pm – 10pm
1727	20120811	0600	17.39	0	1.314	M	0	0	0	0	0	0		2012-08-10	10pm – 6:00am
1728	20120811	0600	17.39	0	1.314	F	0	0	0	0	0	0		2012-08-10	10pm – 6:00am
1729	20120811	0800	15.26	249	1.055	M	0	0	0	0	0	0		2012-08-11	6am – 8am
1730	20120811	0800	15.26	249	1.055	F	0	0	0	0	0	0		2012-08-11	6am – 8am
1731	20120811	1000	23.13	1169	1.355	M	0	0	0	0	0	0		2012-08-11	8am – 10am
1732	20120811	1000	23.13	1169	1.355	F	1	0	0	0	1	0		2012-08-11	8am – 10am
1733	20120811	1200	31.5	2402	2.687	M	0	0	0	0	0	0		2012-08-11	10am – noon
1734	20120811	1200	31.5	2402	2.687	F	0	0	0	0	0	0		2012-08-11	10am – noon
1735	20120811	1400	38.4	2091	2.658	M	0	0	0	0	0	0		2012-08-11	Noon – 2pm
1736	20120811	1400	38.4	2091	2.658	F	0	0	0	0	0	0		2012-08-11	Noon – 2pm
1737	20120811	1600	41.03	1895	1.661	M	0	0	0	0	0	0		2012-08-11	2pm – 4pm
1738	20120811	1600	41.03	1895	1.661	F	0	0	0	0	0	0		2012-08-11	2pm – 4pm
1739	20120811	1800	41.31	1238	3.013	M	0	0	0	0	0	0		2012-08-11	4pm – 6pm
1740	20120811	1800	41.31	1238	3.013	F	0	0	0	0	0	0		2012-08-11	4pm – 6pm
1741	20120811	2000	36.52	345	2.952	M	0	0	0	0	0	0		2012-08-11	6pm – 8pm
1742	20120811	2000	36.52	345	2.952	F	1	0	0	1	0	0		2012-08-11	6pm – 8pm
1743	20120811	2200	28.04	2	2.693	M	0	0	0	0	0	0		2012-08-11	8pm – 10pm
1744	20120811	2200	28.04	2	2.693	F	2	0	1	1	0	0		2012-08-11	8pm – 10pm
1745	20120812	0600	19.32	0	1.873	M	0	0	0	0	0	0		2012-08-11	10pm – 6:00am
1746	20120812	0600	19.32	0	1.873	F	0	0	0	0	0	0		2012-08-11	10pm – 6:00am
1747	20120812	0800	15.14	270	1.062	M	0	0	0	0	0	0		2012-08-12	6am – 8am
1748	20120812	0800	15.14	270	1.062	F	0	0	0	0	0	0		2012-08-12	6am – 8am
1749	20120812	1000	19.79	1158	1.511	M	0	0	0	0	0	0		2012-08-12	8am – 10am
1750	20120812	1000	19.79	1158	1.511	F	1	0	0	1	0	0		2012-08-12	8am – 10am
1751	20120812	1200	28	2391	1.922	M	0	0	0	0	0	0		2012-08-12	10am – noon
1752	20120812	1200	28	2391	1.922	F	0	0	0	0	0	0		2012-08-12	10am – noon
1753	20120812	1400	34.69	2161	2.101	M	0	0	0	0	0	0		2012-08-12	Noon – 2pm
1754	20120812	1400	34.69	2161	2.101	F	0	0	0	0	0	0		2012-08-12	Noon – 2pm
1755	20120812	1600	38.2	1913	3.207	M	0	0	0	0	0	0		2012-08-12	2pm – 4pm
1756	20120812	1600	38.2	1913	3.207	F	0	0	0	0	0	0		2012-08-12	2pm – 4pm
1757	20120812	1800	37.84	1243	2.886	M	0	0	0	0	0	0		2012-08-12	4pm – 6pm
1758	20120812	1800	37.84	1243	2.886	F	0	0	0	0	0	0		2012-08-12	4pm – 6pm
1759	20120812	2000	34.06	357	2.991	M	2	1	1	0	0	0		2012-08-12	6pm – 8pm
1760	20120812	2000	34.06	357	2.991	F	1	0	1	0	0	0		2012-08-12	6pm – 8pm
1761	20120812	2200	27.41	2	2.599	M	1	0	1	0	0	0		2012-08-12	8pm – 10pm
1762	20120812	2200	27.41	2	2.599	F	3	0	0	2	1	0		2012-08-12	8pm – 10pm
1763	20120813	0600	19.61	0	1.441	M	0	0	0	0	0	0		2012-08-12	10pm – 6:00am
1764	20120813	0600	19.61	0	1.441	F	0	0	0	0	0	0		2012-08-12	10pm – 6:00am
1765	20120813	0800	18.6	285	0.961	M	0	0	0	0	0	0		2012-08-13	6am – 8am
1766	20120813	0800	18.6	285	0.961	F	0	0	0	0	0	0		2012-08-13	6am – 8am
1767	20120813	1000	22.77	1201	0.956	M	0	0	0	0	0	0		2012-08-13	8am – 10am
1768	20120813	1000	22.77	1201	0.956	F	2	0	1	1	0	0		2012-08-13	8am – 10am
1769	20120813	1200	29.83	2386	1.033	M	0	0	0	0	0	0		2012-08-13	10am – noon
1770	20120813	1200	29.83	2386	1.033	F	0	0	0	0	0	0		2012-08-13	10am – noon
1771	20120813	1400	36.61	2159	1.639	M	0	0	0	0	0	0		2012-08-13	Noon – 2pm
1772	20120813	1400	36.61	2159	1.639	F	0	0	0	0	0	0		2012-08-13	Noon – 2pm
1773	20120813	1600	39.66	1918	3.342	M	0	0	0	0	0	0		2012-08-13	2pm – 4pm
1774	20120813	1600	39.66	1918	3.342	F	0	0	0	0	0	0		2012-08-13	2pm – 4pm
1775	20120813	1800	39.56	1219	3.194	M	0	0	0	0	0	0		2012-08-13	4pm – 6pm
1776	20120813	1800	39.56	1219	3.194	F	0	0	0	0	0	0		2012-08-13	4pm – 6pm
1777	20120813	2000	35.21	341	2.758	M	0	0	0	0	0	0		2012-08-13	6pm – 8pm
1778	20120813	2000	35.21	341	2.758	F	0	0	0	0	0	0		2012-08-13	6pm – 8pm
1779	20120813	2200	28.31	1	1.308	M	0	0	0	0	0	0		2012-08-13	8pm – 10pm
1780	20120813	2200	28.31	1	1.308	F	1	0	0	1	0	0		2012-08-13	8pm – 10pm
1781	20120814	0600	21.72	0	1.569	M	0	0	0	0	0	0		2012-08-13	10pm – 6:00am
1782	20120814	0600	21.72	0	1.569	F	0	0	0	0	0	0		2012-08-13	10pm – 6:00am
1783	20120814	0800	18.3	318	0.726	M	1	0	1	0	0	0		2012-08-14	6am – 8am
1784	20120814	0800	18.3	318	0.726	F	1	1	0	0	0	0		2012-08-14	6am – 8am
1785	20120814	1000	21.32	1373	1.107	M	0	0	0	0	0	0		2012-08-14	8am – 10am
1786	20120814	1000	21.32	1373	1.107	F	1	0	0	1	0	0		2012-08-14	8am – 10am
1787	20120814	1200	27.27	2316	1.623	M	0	0	0	0	0	0		2012-08-14	10am – noon
1788	20120814	1200	27.27	2316	1.623	F	0	0	0	0	0	0		2012-08-14	10am – noon
1789	20120814	1400	33.29	2230	2.489	M	0	0	0	0	0	0		2012-08-14	Noon – 2pm
1790	20120814	1400	33.29	2230	2.489	F	0	0	0	0	0	0		2012-08-14	Noon – 2pm
1791	20120814	1600	35.3	2140	3.41	M	0	0	0	0	0	0		2012-08-14	2pm – 4pm
1792	20120814	1600	35.3	2140	3.41	F	1	0	0	1	0	0		2012-08-14	2pm – 4pm
1793	20120814	1800	34.67	1368	3.074	M	0	0	0	0	0	0		2012-08-14	4pm – 6pm
1794	20120814	1800	34.67	1368	3.074	F	0	0	0	0	0	0		2012-08-14	4pm – 6pm
1795	20120814	2000	30.54	378	2.277	M	2	0	1	1	0	0		2012-08-14	6pm – 8pm
1796	20120814	2000	30.54	378	2.277	F	2	0	0	2	0	0		2012-08-14	6pm – 8pm
1797	20120814	2200	24.61	1	2.484	M	0	0	0	0	0	0		2012-08-14	8pm – 10pm
1798	20120814	2200	24.61	1	2.484	F	0	0	0	0	0	0		2012-08-14	8pm – 10pm
1799	20120815	0600	19.69	0	2.333	M	0	0	0	0	0	0		2012-08-14	10pm – 6:00am
1800	20120815	0600	19.69	0	2.333	F	0	0	0	0	0	0		2012-08-14	10pm – 6:00am
1801	20120815	0800	17.77	196	1.861	M	0	0	0	0	0	0		2012-08-15	6am – 8am
1802	20120815	0800	17.77	196	1.861	F	0	0	0	0	0	0		2012-08-15	6am – 8am
1803	20120815	1000	19.54	1272	1.672	M	1	1	0	0	0	0		2012-08-15	8am – 10am
1804	20120815	1000	19.54	1272	1.672	F	1	0	0	1	0	0		2012-08-15	8am – 10am
1805	20120815	1200	26.04	2386	1.249	M	1	0	0	1	0	0		2012-08-15	10am – noon
1806	20120815	1200	26.04	2386	1.249	F	0	0	0	0	0	0		2012-08-15	10am – noon
1807	20120815	1400	33.27	2128	2.543	M	0	0	0	0	0	0		2012-08-15	Noon – 2pm
1808	20120815	1400	33.27	2128	2.543	F	0	0	0	0	0	0		2012-08-15	Noon – 2pm
1809	20120815	1600	35.53	1855	3.134	M	0	0	0	0	0	0		2012-08-15	2pm – 4pm
1810	20120815	1600	35.53	1855	3.134	F	0	0	0	0	0	0		2012-08-15	2pm – 4pm
1811	20120815	1800	34.93	1171	3.584	M	0	0	0	0	0	0		2012-08-15	4pm – 6pm
1812	20120815	1800	34.93	1171	3.584	F	0	0	0	0	0	0		2012-08-15	4pm – 6pm
1813	20120815	2000	29.9	310	2.661	M	3	1	0	2	0	0		2012-08-15	6pm – 8pm
1814	20120815	2000	29.9	310	2.661	F	10	1	2	7	0	0		2012-08-15	6pm – 8pm
1815	20120815	2200	22.71	1	2.126	M	0	0	0	0	0	0		2012-08-15	8pm – 10pm
1816	20120815	2200	22.71	1	2.126	F	0	0	0	0	0	0		2012-08-15	8pm – 10pm
1817	20120816	0600	17.06	0	1.769	M	0	0	0	0	0	0		2012-08-15	10pm – 6:00am
1818	20120816	0600	17.066	0	1.769	F	0	0	0	0	0	0		2012-08-15	10pm – 6:00am
1819	20120816	0800	14.58	236	1.386	M	0	0	0	0	0	0		2012-08-16	6am – 8am
1820	20120816	0800	14.58	236	1.386	F	0	0	0	0	0	0		2012-08-16	6am – 8am
1821	20120816	1000	18.23	1100	0.823	M	0	0	0	0	0	0		2012-08-16	8am – 10am
1822	20120816	1000	18.23	1100	0.823	F	2	2	0	0	0	0		2012-08-16	8am – 10am
1823	20120816	1200	25.49	2333	1.68	M	0	0	0	0	0	0		2012-08-16	10am – noon
1824	20120816	1200	25.49	2333	1.68	F	1	1	0	0	0	0		2012-08-16	10am – noon
1825	20120816	1400	33.41	2085	1.489	M	0	0	0	0	0	0		2012-08-16	Noon – 2pm
1826	20120816	1400	33.41	2085	1.489	F	0	0	0	0	0	0		2012-08-16	Noon – 2pm
1827	20120816	1600	36.79	1854	2.284	M	0	0	0	0	0	0		2012-08-16	2pm – 4pm
1828	20120816	1600	36.79	1854	2.284	F	0	0	0	0	0	0		2012-08-16	2pm – 4pm
1829	20120816	1800	36.63	1151	3.59	M	0	0	0	0	0	0		2012-08-16	4pm – 6pm
1830	20120816	1800	36.63	1151	3.59	F	0	0	0	0	0	0		2012-08-16	4pm – 6pm
1831	20120816	2000	31.16	307	3.773	M	0	0	0	0	0	0		2012-08-16	6pm – 8pm
1832	20120816	2000	31.16	307	3.773	F	4	2	0	2	0	0		2012-08-16	6pm – 8pm
1833	20120816	2200	23.17	1	2.534	M	0	0	0	0	0	0		2012-08-16	8pm – 10pm
1834	20120816	2200	23.17	1	2.534	F	0	0	0	0	0	0		2012-08-16	8pm – 10pm
1835	20120817	0600	16.04	0	3.042	M	0	0	0	0	0	0		2012-08-16	10pm – 6:00am
1836	20120817	0600	16.04	0	3.042	F	0	0	0	0	0	0		2012-08-16	10pm – 6:00am
1837	20120817	0800	13.67	302	1.442	M	0	0	0	0	0	0		2012-08-17	6am – 8am
1838	20120817	0800	13.67	302	1.442	F	0	0	0	0	0	0		2012-08-17	6am – 8am
1839	20120817	1000	17.47	1099	1.084	M	0	0	0	0	0	0		2012-08-17	8am – 10am
1840	20120817	1000	17.47	1099	1.084	F	0	0	0	0	0	0		2012-08-17	8am – 10am
1841	20120817	1200	23.8	2419	1.422	M	0	0	0	0	0	0		2012-08-17	10am – noon
1842	20120817	1200	23.8	2419	1.422	F	4	3	0	1	0	0		2012-08-17	10am – noon
1843	20120817	1400	31.12	2149	3.007	M	0	0	0	0	0	0		2012-08-17	Noon – 2pm
1844	20120817	1400	31.12	2149	3.007	F	0	0	0	0	0	0		2012-08-17	Noon – 2pm
1845	20120817	1600	34.29	1878	3.964	M	0	0	0	0	0	0		2012-08-17	2pm – 4pm
1846	20120817	1600	34.29	1878	3.964	F	0	0	0	0	0	0		2012-08-17	2pm – 4pm
1847	20120817	1800	33.98	1166	4.232	M	0	0	0	0	0	0		2012-08-17	4pm – 6pm
1848	20120817	1800	33.98	1166	4.232	F	0	0	0	0	0	0		2012-08-17	4pm – 6pm
1849	20120817	2000	28.43	274	2.174	M	2	0	0	1	1	0		2012-08-17	6pm – 8pm
1850	20120817	2000	28.43	274	2.174	F	6	0	0	5	1	0		2012-08-17	6pm – 8pm
1851	20120817	2200	23.12	0	1.994	M	1	0	0	1	0	0		2012-08-17	8pm – 10pm
1852	20120817	2200	23.12	0	1.994	F	2	0	0	0	1	1		2012-08-17	8pm – 10pm
1853	20120818	0600	19.12	0	2.343	M	0	0	0	0	0	0		2012-08-17	10pm – 6:00am
1854	20120818	0600	19.12	0	2.343	F	2	0	0	1	0	1		2012-08-17	10pm – 6:00am
1855	20120818	0800	17.62	242	1.376	M	0	0	0	0	0	0		2012-08-18	6am – 8am
1856	20120818	0800	17.62	242	1.376	F	0	0	0	0	0	0		2012-08-18	6am – 8am
1857	20120818	1000	19.3	1014	2.171	M	1	1	0	0	0	0		2012-08-18	8am – 10am
1858	20120818	1000	19.3	1014	2.171	F	3	0	0	2	0	1		2012-08-18	8am – 10am
1859	20120818	1200	26.08	2338	1.951	M	0	0	0	0	0	0		2012-08-18	10am – noon
1860	20120818	1200	26.08	2338	1.951	F	4	4	0	0	0	0		2012-08-18	10am – noon
1861	20120818	1400	33.82	2182	2.731	M	0	0	0	0	0	0		2012-08-18	Noon – 2pm
1862	20120818	1400	33.82	2182	2.731	F	0	0	0	0	0	0		2012-08-18	Noon – 2pm
1863	20120818	1600	37.07	1668	3.488	M	0	0	0	0	0	0		2012-08-18	2pm – 4pm
1864	20120818	1600	37.07	1668	3.488	F	0	0	0	0	0	0		2012-08-18	2pm – 4pm
1865	20120818	1800	35.78	242	3.419	M	0	0	0	0	0	0		2012-08-18	4pm – 6pm
1866	20120818	1800	35.78	242	3.419	F	2	1	0	1	0	0		2012-08-18	4pm – 6pm
1867	20120818	2000	29.81	1014	2.279	M	4	0	2	1	1	0		2012-08-18	6pm – 8pm
1868	20120818	2000	29.81	1014	2.279	F	3	0	0	3	0	0		2012-08-18	6pm – 8pm
1869	20120818	2200	21.31	0	2.301	M	2	0	0	1	0	1		2012-08-18	8pm – 10pm
1870	20120818	2200	21.31	0	2.301	F	7	2	2	2	1	0		2012-08-18	8pm – 10pm
1871	20120819	0600	15.93	0	2.598	M	0	0	0	0	0	0		2012-08-18	10pm – 6:00am
1872	20120819	0600	15.93	0	2.598	F	0	0	0	0	0	0		2012-08-18	10pm – 6:00am
1873	20120819	0800	14.74	204	1.659	M	0	0	0	0	0	0		2012-08-19	6am – 8am
1874	20120819	0800	14.74	204	1.659	F	0	0	0	0	0	0		2012-08-19	6am – 8am
1875	20120819	1000	20.16	1036	0.763	M	0	0	0	0	0	0		2012-08-19	8am – 10am
1876	20120819	1000	20.16	1036	0.763	F	0	0	0	0	0	0		2012-08-19	8am – 10am
1877	20120819	1200	26.22	2354	1.275	M	0	0	0	0	0	0		2012-08-19	10am – noon
1878	20120819	1200	26.22	2354	1.275	F	1	0	0	1	0	0		2012-08-19	10am – noon
1879	20120819	1400	31.5	2107	2.815	M	0	0	0	0	0	0		2012-08-19	Noon – 2pm
1880	20120819	1400	31.5	2107	2.815	F	0	0	0	0	0	0		2012-08-19	Noon – 2pm
1881	20120819	1600	33.29	1635	3.453	M	0	0	0	0	0	0		2012-08-19	2pm – 4pm
1882	20120819	1600	33.29	1635	3.453	F	0	0	0	0	0	0		2012-08-19	2pm – 4pm
1883	20120819	1800	33.2	950	3.453	M	0	0	0	0	0	0		2012-08-19	4pm – 6pm
1884	20120819	1800	33.2	950	3.453	F	2	2	0	0	0	0		2012-08-19	4pm – 6pm
1885	20120819	2000	29.44	249	2.986	M	5	2	1	0	2	0		2012-08-19	6pm – 8pm
1886	20120819	2000	29.44	249	2.986	F	6	2	1	0	1	2		2012-08-19	6pm – 8pm
1887	20120819	2200	23.17	0	1.956	M	1	1	0	0	0	0		2012-08-19	8pm – 10pm
1888	20120819	2200	23.17	0	1.956	F	2	1	1	0	0	0		2012-08-19	8pm – 10pm
1889	20120820	0600	15.78	0	1.525	M	0	0	0	0	0	0		2012-08-19	10pm – 6:00am
1890	20120820	0600	15.78	0	1.525	F	0	0	0	0	0	0		2012-08-19	10pm – 6:00am
1891	20120820	0800	13.48	239	0.668	M	0	0	0	0	0	0		2012-08-20	6am – 8am
1892	20120820	0800	13.48	239	0.668	F	0	0	0	0	0	0		2012-08-20	6am – 8am
1893	20120820	1000	17.68	1092	1.232	M	0	0	0	0	0	0		2012-08-20	8am – 10am
1894	20120820	1000	17.68	1092	1.232	F	2	1	0	0	1	0		2012-08-20	8am – 10am
1895	20120820	1200	24.38	2325	1.352	M	1	1	0	0	0	0		2012-08-20	10am – noon
1896	20120820	1200	24.38	2325	1.352	F	1	1	0	0	0	0		2012-08-20	10am – noon
1897	20120820	1400	32.32	2145	2.462	M	0	0	0	0	0	0		2012-08-20	Noon – 2pm
1898	20120820	1400	32.32	2145	2.462	F	2	2	0	0	0	0		2012-08-20	Noon – 2pm
1899	20120820	1600	34.91	1634	3.592	M	0	0	0	0	0	0		2012-08-20	2pm – 4pm
1900	20120820	1600	34.91	1634	3.592	F	0	0	0	0	0	0		2012-08-20	2pm – 4pm
1901	20120820	1800	34	1023	3.683	M	0	0	0	0	0	0		2012-08-20	4pm – 6pm
1902	20120820	1800	34	1023	3.683	F	0	0	0	0	0	0		2012-08-20	4pm – 6pm
1903	20120820	2000	29.33	319	3.209	M	7	0	3	1	2	1		2012-08-20	6pm – 8pm
1904	20120820	2000	29.33	319	3.209	F	6	1	0	5	0	0		2012-08-20	6pm – 8pm
1905	20120820	2200	22.34	0	2.272	M	0	0	0	0	0	0		2012-08-20	8pm – 10pm
1906	20120820	2200	22.34	0	2.272	F	0	0	0	0	0	0		2012-08-20	8pm – 10pm
1907	20120821	0600	15.28	0	2.536	M	0	0	0	0	0	0		2012-08-20	10pm – 6:00am
1908	20120821	0600	15.28	0	2.536	F	0	0	0	0	0	0		2012-08-20	10pm – 6:00am
1909	20120821	0800	12.83	178	1.212	M	0	0	0	0	0	0		2012-08-21	6am – 8am
1910	20120821	0800	12.83	178	1.212	F	0	0	0	0	0	0		2012-08-21	6am – 8am
1911	20120821	1000	16.53	1058	1.156	M	0	0	0	0	0	0		2012-08-21	8am – 10am
1912	20120821	1000	16.53	1058	1.156	F	0	0	0	0	0	0		2012-08-21	8am – 10am
1913	20120821	1200	24.29	2432	1.356	M	0	0	0	0	0	0		2012-08-21	10am – noon
1914	20120821	1200	24.29	2432	1.356	F	1	1	0	0	0	0		2012-08-21	10am – noon
1915	20120821	1400	30.51	2099	2.679	M	0	0	0	0	0	0		2012-08-21	Noon – 2pm
1916	20120821	1400	30.51	2099	2.679	F	0	0	0	0	0	0		2012-08-21	Noon – 2pm
1917	20120821	1600	32.71	1480	3.448	M	0	0	0	0	0	0		2012-08-21	2pm – 4pm
1918	20120821	1600	32.71	1480	3.448	F	0	0	0	0	0	0		2012-08-21	2pm – 4pm
1919	20120821	1800	33.53	1034	3.048	M	0	0	0	0	0	0		2012-08-21	4pm – 6pm
1920	20120821	1800	33.53	1034	3.048	F	0	0	0	0	0	0		2012-08-21	4pm – 6pm
1921	20120821	2000	29.72	210	2.347	M	8	1	0	3	2	2		2012-08-21	6pm – 8pm
1922	20120821	2000	29.72	210	2.347	F	7	2	1	0	2	2		2012-08-21	6pm – 8pm
1923	20120821	2200	22.29	0	2.633	M	0	0	0	0	0	0		2012-08-21	8pm – 10pm
1924	20120821	2200	22.29	0	2.633	F	2	1	0	0	1	0		2012-08-21	8pm – 10pm
1925	20120822	0600	15.45	0	1.683	M	0	0	0	0	0	0		2012-08-21	10pm – 6:00am
1926	20120822	0600	15.45	0	1.683	F	0	0	0	0	0	0		2012-08-21	10pm – 6:00am
1927	20120822	0800	13.16	194	1.451	M	0	0	0	0	0	0		2012-08-22	6am – 8am
1928	20120822	0800	13.16	194	1.451	F	0	0	0	0	0	0		2012-08-22	6am – 8am
1929	20120822	1000	16.7	988	0.902	M	1	0	0	0	1	0		2012-08-22	8am – 10am
1930	20120822	1000	16.7	988	0.902	F	1	0	0	0	0	1		2012-08-22	8am – 10am
1931	20120822	1200	23.78	2321	1.155	M	1	0	0	1	0	0		2012-08-22	10am – noon
1932	20120822	1200	23.78	2321	1.155	F	2	1	0	0	0	1		2012-08-22	10am – noon
1933	20120822	1400	32.03	2109	2.156	M	0	0	0	0	0	0		2012-08-22	Noon – 2pm
1934	20120822	1400	32.03	2109	2.156	F	1	1	0	0	0	0		2012-08-22	Noon – 2pm
1935	20120822	1600	33.79	1539	3.566	M	0	0	0	0	0	0		2012-08-22	2pm – 4pm
1936	20120822	1600	33.79	1539	3.566	F	1	1	0	0	0	0		2012-08-22	2pm – 4pm
1937	20120822	1800	32.62	972	4.011	M	0	0	0	0	0	0		2012-08-22	4pm – 6pm
1938	20120822	1800	32.62	972	4.011	F	0	0	0	0	0	0		2012-08-22	4pm – 6pm
1939	20120822	2000	27.61	205	3.118	M	2	0	2	0	0	0		2012-08-22	6pm – 8pm
1940	20120822	2000	27.61	205	3.118	F	2	0	0	1	0	1		2012-08-22	6pm – 8pm
1941	20120822	2200	20.19	0	2.291	M	0	0	0	0	0	0		2012-08-22	8pm – 10pm
1942	20120822	2200	20.19	0	2.291	F	0	0	0	0	0	0		2012-08-22	8pm – 10pm
1943	20120823	0600	14.67	0	1.862	M	1	1	0	0	0	0		2012-08-22	10pm – 6:00am
1944	20120823	0600	14.67	0	1.862	F	1	0	0	1	0	0		2012-08-22	10pm – 6:00am
1945	20120823	0800	12.69	189	1.374	M	0	0	0	0	0	0		2012-08-23	6am – 8am
1946	20120823	0800	12.69	189	1.374	F	0	0	0	0	0	0		2012-08-23	6am – 8am
1947	20120823	1000	16.42	969	1.483	M	0	0	0	0	0	0		2012-08-23	8am – 10am
1948	20120823	1000	16.42	969	1.483	F	1	0	0	0	0	1		2012-08-23	8am – 10am
1949	20120823	1200	23.52	2273	1.583	M	1	0	0	0	0	1		2012-08-23	10am – noon
1950	20120823	1200	23.52	2273	1.583	F	1	0	0	0	1	0		2012-08-23	10am – noon
1951	20120823	1400	30.09	2082	2.622	M	0	0	0	0	0	0		2012-08-23	Noon – 2pm
1952	20120823	1400	30.09	2082	2.622	F	0	0	0	0	0	0		2012-08-23	Noon – 2pm
1953	20120823	1600	32.7	1547	3.841	M	0	0	0	0	0	0		2012-08-23	2pm – 4pm
1954	20120823	1600	32.7	1547	3.841	F	0	0	0	0	0	0		2012-08-23	2pm – 4pm
1955	20120823	1800	32.5	1236	3.766	M	0	0	0	0	0	0		2012-08-23	4pm – 6pm
1956	20120823	1800	32.5	1236	3.766	F	0	0	0	0	0	0		2012-08-23	4pm – 6pm
1957	20120823	2000	27.82	199	3.612	M	8	0	5	2	1	0		2012-08-23	6pm – 8pm
1958	20120823	2000	27.82	199	3.612	F	11	4	6	1	0	0		2012-08-23	6pm – 8pm
1959	20120823	2200	21.27	0	2.335	M	0	0	0	0	0	0		2012-08-23	8pm – 10pm
1960	20120823	2200	21.27	0	2.335	F	2	1	0	1	0	0		2012-08-23	8pm – 10pm
1961	20120824	0600	14.91	0	2.081	M	0	0	0	0	0	0		2012-08-23	10pm – 6:00am
1962	20120824	0600	14.91	0	2.081	F	0	0	0	0	0	0		2012-08-23	10pm – 6:00am
1963	20120824	0800	13.27	188	2.458	M	0	0	0	0	0	0		2012-08-24	6am – 8am
1964	20120824	0800	13.27	188	2.458	F	0	0	0	0	0	0		2012-08-24	6am – 8am
1965	20120824	1000	17.09	974	2.306	M	2	0	0	1	0	1		2012-08-24	8am – 10am
1966	20120824	1000	17.09	974	2.306	F	2	0	0	0	1	1		2012-08-24	8am – 10am
1967	20120824	1200	24.09	2292	1.658	M	0	0	0	0	0	0		2012-08-24	10am – noon
1968	20120824	1200	24.09	2292	1.658	F	0	0	0	0	0	0		2012-08-24	10am – noon
1969	20120824	1400	31.7	2081	1.749	M	0	0	0	0	0	0		2012-08-24	Noon – 2pm
1970	20120824	1400	31.7	2081	1.749	F	0	0	0	0	0	0		2012-08-24	Noon – 2pm
1971	20120824	1600	34.74	1508	3.788	M	0	0	0	0	0	0		2012-08-24	2pm – 4pm
1972	20120824	1600	34.74	1508	3.788	F	0	0	0	0	0	0		2012-08-24	2pm – 4pm
1973	20120824	1800	32.72	1461	3.538	M	0	0	0	0	0	0		2012-08-24	4pm – 6pm
1974	20120824	1800	32.72	1461	3.538	F	0	0	0	0	0	0		2012-08-24	4pm – 6pm
1975	20120824	2000	27.5	171	3.523	M	7	1	4	1	1	0		2012-08-24	6pm – 8pm
1976	20120824	2000	27.5	171	3.523	F	9	2	1	3	3	0		2012-08-24	6pm – 8pm
1977	20120824	2200	20.2	0	3.323	M	0	0	0	0	0	0		2012-08-24	8pm – 10pm
1978	20120824	2200	20.2	0	3.323	F	1	0	0	1	0	0		2012-08-24	8pm – 10pm
1979	20120825	0600	13.85	0	1.609	M	0	0	0	0	0	0		2012-08-24	10pm – 6:00am
1980	20120825	0600	13.85	0	1.609	F	0	0	0	0	0	0		2012-08-24	10pm – 6:00am
1981	20120825	0800	11.91	209	1.394	M	0	0	0	0	0	0		2012-08-25	6am – 8am
1982	20120825	0800	11.91	209	1.394	F	0	0	0	0	0	0		2012-08-25	6am – 8am
1983	20120825	1000	16.04	1037	1.317	M	6	3	0	1	1	1		2012-08-25	8am – 10am
1984	20120825	1000	16.04	1037	1.317	F	1	0	0	0	0	1		2012-08-25	8am – 10am
1985	20120825	1200	22.1	2338	1.841	M	0	0	0	0	0	0		2012-08-25	10am – noon
1986	20120825	1200	22.1	2338	1.841	F	1	0	0	0	0	1		2012-08-25	10am – noon
1987	20120825	1400	27.91	2111	3.793	M	0	0	0	0	0	0		2012-08-25	Noon – 2pm
1988	20120825	1400	27.91	2111	3.793	F	0	0	0	0	0	0		2012-08-25	Noon – 2pm
1989	20120825	1600	29.16	1588	5.018	M	0	0	0	0	0	0		2012-08-25	2pm – 4pm
1990	20120825	1600	29.16	1588	5.018	F	0	0	0	0	0	0		2012-08-25	2pm – 4pm
1991	20120825	1800	27.99	1208	4.63	M	0	0	0	0	0	0		2012-08-25	4pm – 6pm
1992	20120825	1800	27.99	1208	4.63	F	0	0	0	0	0	0		2012-08-25	4pm – 6pm
1993	20120825	2000	23.1	226	4.004	M	2	0	0	2	0	0		2012-08-25	6pm – 8pm
1994	20120825	2000	23.1	226	4.004	F	1	0	0	1	0	0		2012-08-25	6pm – 8pm
1995	20120825	2200	17.46	0	4.853	M	0	0	0	0	0	0		2012-08-25	8pm – 10pm
1996	20120825	2200	17.46	0	4.853	F	0	0	0	0	0	0		2012-08-25	8pm – 10pm
1997	20120826	0600	13.59	0	4.199	M	0	0	0	0	0	0		2012-08-25	10pm – 6:00am
1998	20120826	0600	13.59	0	4.199	F	0	0	0	0	0	0		2012-08-25	10pm – 6:00am
1999	20120826	0800	12.32	209	3.824	M	0	0	0	0	0	0		2012-08-26	6am – 8am
[truncated: 413 more rows]
