# Supplementary material for: Crepuscular Flight Activity of an Invasive Insect Governed by Interacting Abiotic Factors
Source: PLoS One. 2014 Aug 26;9(8):e105945. doi: 10.1371/journal.pone.0105945 (PMC4144967; doi:10.1371/journal.pone.0105945)
Supplement: Appendix S3 — Statistics for females. (XLSX) [file pone.0105945.s003.xlsx]

## Sheet: female
Appendix B Statistics
Model #	AIC	K	QAIC	Δi	exp(-Δi/2)	wi	ER
1	759.43	17	484.578	4.22984	0.120643	0.0158345	0.12069
2	759.97	16	484.155	3.80748	0.14901	0.0195577	0.149068
3	758.6	15	482.547	2.19878	0.333074	0.0437162	0.333203
4	764.17	15	486.006	5.65841	0.0590598	0.00775164	0.0590826
5	758.57	15	482.528	2.18015	0.336191	0.0441254	0.336321
6	761.52	15	484.36	4.01245	0.134496	0.0176527	0.134548
7	763.22	14	484.658	4.31059	0.115869	0.0152079	0.115914
8	757.81	14	481.298	0.950337	0.62178	0.0816092	0.622021
9	764.38	14	485.379	5.03108	0.0808192	0.0106076	0.0808505
10	759.89	14	482.59	2.24226	0.325911	0.0427761	0.326037
11	765.4	14	486.012	5.66462	0.0588766	0.0077276	0.0588994
12	760.82	14	483.168	2.8199	0.244155	0.0320456	0.24425
13	762.55	13	483.484	3.13667	0.208392	0.0273516	0.208472
14	763.45	13	484.043	3.69568	0.157577	0.0206822	0.157638
15	759.81	13	481.783	1.43481	0.488017	0.0640527	0.488206
16	765.57	13	485.36	5.01245	0.0815757	0.0107069	0.0816073
17	763.77	12	483.484	3.13667	0.208392	0.0273516	0.208472
18	763.02	11	482.261	1.91307	0.384222	0.0504295	0.384371
19	780.15	11	492.901	12.5528	0.00188014	0.00024677	0.00188087
20	761.89	11	481.559	1.21121	0.545745	0.0716295	0.545957
21	776.47	11	490.615	10.2671	0.00589557	0.000773799	0.00589786
22	765.71	11	483.932	3.58388	0.166637	0.0218712	0.166701
23	820.72	11	518.099	37.7516	6.34379e-09	8.32628e-10	6.34625e-09
24	781.9	10	493.23	12.882	0.0015948	0.000209319	0.00159542
25	761.16	10	480.348	2.6087e-05	0.999987	0.131249	1.00037
26	780.88	10	492.596	12.2485	0.00218916	0.000287329	0.00219001
27	774.63	10	488.714	8.36649	0.015249	0.00200144	0.0152549
28	788.88	10	497.565	17.2174	0.000182509	2.39545e-05	0.00018258
29	774.82	10	488.832	8.4845	0.0143752	0.00188676	0.0143808
30	764.62	10	482.497	2.14909	0.341452	0.0448159	0.341585
31	781.44	10	492.944	12.5963	0.00183971	0.000241463	0.00184042
32	763.8	10	481.988	1.63978	0.440481	0.0578134	0.440651
33	781.14	10	492.758	12.41	0.00201935	0.000265041	0.00202013
34	819.9	10	516.832	36.4845	1.19534e-08	1.5689e-09	1.1958e-08
35	823.45	10	519.037	38.6895	3.96907e-09	5.20944e-10	3.97061e-09
36	823.7	10	519.193	38.8447	3.67257e-09	4.82028e-10	3.674e-09
37	825.83	10	520.516	40.1677	1.89535e-09	2.48766e-10	1.89608e-09
38	831.43	10	523.994	43.646	3.32961e-10	4.37015e-11	3.3309e-10
39	781.68	9	492.335	11.9876	0.00249416	0.000327361	0.00249513
40	788.55	9	496.602	16.2547	0.000295352	3.87652e-05	0.000295467
41	772.97	9	486.925	6.57767	0.0372974	0.00489531	0.0373118
42	789.59	9	497.248	16.9006	0.000213831	2.80655e-05	0.000213914
43	782.87	9	493.075	12.7267	0.00172355	0.000226218	0.00172422
44	762.72	9	480.559	0.211206	0.899782	0.118097	0.90013
45	781.62	9	492.298	11.9503	0.00254107	0.000333518	0.00254206
46	779.29	9	490.851	10.5031	0.00523931	0.000687663	0.00524134
47	793.49	9	499.671	19.323	6.36887e-05	8.35919e-06	6.37133e-05
48	779.41	9	490.925	10.5777	0.00504765	0.000662508	0.0050496
49	823.35	9	518.217	37.8696	5.9803e-09	7.84919e-10	5.98261e-09
50	822.51	9	517.696	37.3479	7.76277e-09	1.01887e-09	7.76578e-09
51	828.25	9	521.261	40.9131	1.30569e-09	1.71373e-10	1.30619e-09
52	824.43	9	518.888	38.5404	4.27621e-09	5.61256e-10	4.27786e-09
53	824.99	9	519.236	38.8882	3.5936e-09	4.71662e-10	3.59499e-09
54	829.45	9	522.006	41.6584	8.99479e-10	1.18057e-10	8.99827e-10
55	829.96	9	522.323	41.9752	7.67724e-10	1.00764e-10	7.68021e-10
56	833.7	9	524.646	44.2982	2.40312e-10	3.15412e-11	2.40405e-10
57	830.05	9	522.379	42.0311	7.46563e-10	9.7987e-11	7.46852e-10
58	839.09	9	527.994	47.646	4.50614e-11	5.91435e-12	4.50789e-11
59	788.65	8	495.907	15.559	0.000418214	5.4891e-05	0.000418376
60	782.64	8	492.174	11.8261	0.00270391	0.00035489	0.00270496
61	791.92	8	497.938	17.5901	0.000151482	1.98821e-05	0.000151541
62	777.56	8	489.019	8.67083	0.0130964	0.00171892	0.0131015
63	793.13	8	498.689	18.3416	0.000104031	1.36542e-05	0.000104071
64	827.09	8	519.783	39.4348	2.73426e-09	3.58874e-10	2.73532e-09
65	824.02	8	517.876	37.528	7.0942e-09	9.3112e-10	7.09695e-09
66	827.65	8	520.13	39.7826	2.29779e-09	3.01587e-10	2.29868e-09
67	829.39	8	521.211	40.8634	1.33854e-09	1.75684e-10	1.33905e-09
68	832.62	8	523.217	42.8696	4.90893e-10	6.44301e-11	4.91083e-10
69	828.5	8	520.658	40.3106	1.76469e-09	2.31617e-10	1.76537e-09
70	833.11	8	523.522	43.1739	4.21598e-10	5.5335e-11	4.21761e-10
71	837.13	8	526.019	45.6708	1.20977e-10	1.58784e-11	1.21024e-10
72	837.62	8	526.323	45.9752	1.039e-10	1.3637e-11	1.0394e-10
73	837.64	8	526.335	45.9876	1.03257e-10	1.35525e-11	1.03297e-10
74	791.36	7	496.832	16.4845	0.000263291	3.45572e-05	0.000263393
75	827.75	7	519.435	39.087	3.25364e-09	4.27043e-10	3.2549e-09
76	831.71	7	521.894	41.5466	9.51192e-10	1.24845e-10	9.51561e-10
77	835.62	7	524.323	43.9752	2.8243e-10	3.70692e-11	2.82539e-10
78	835.7	7	524.373	44.0249	2.75499e-10	3.61595e-11	2.75606e-10
79	836.41	7	524.814	44.4659	2.20984e-10	2.90043e-11	2.21069e-10
80	834.41	6	522.814	42.4659	6.00696e-10	7.88418e-11	6.00929e-10
81	832.62	5	520.944	40.5963	1.52977e-09	2.00783e-10	1.53036e-09
82	838.75	5	524.752	44.4038	2.27954e-10	2.99192e-11	2.28042e-10
83	861.57	5	538.925	58.5777	1.90555e-13	2.50106e-14	1.90629e-13
84	851.71	5	532.801	52.4534	4.07267e-12	5.34542e-13	4.07425e-12
85	836.8	4	522.783	42.4348	6.10096e-10	8.00756e-11	6.10333e-10
86	869.42	4	543.043	62.6957	2.43112e-14	3.19087e-15	2.43206e-14
87	871.94	4	544.609	64.2609	1.11154e-14	1.4589e-15	1.11197e-14
88	857.26	4	535.491	55.1429	1.06139e-12	1.39308e-13	1.0618e-12
89	854.22	4	533.602	53.2547	2.7283e-12	3.58092e-13	2.72936e-12
90	862.37	4	538.665	58.3168	2.17104e-13	2.84951e-14	2.17188e-13
91	877.84	3	547.516	67.1677	2.59844e-15	3.41048e-16	2.59945e-15
92	857.88	3	535.118	54.7702	1.27879e-12	1.67842e-13	1.27929e-12
93	874.08	3	545.18	64.8323	8.35295e-15	1.09633e-15	8.35618e-15
94	871.21	3	543.398	63.0497	2.03671e-14	2.67319e-15	2.03749e-14
Note: See Appendix A for model details. AIC: Aikaike's Information Criteria; K: the number of parameters;
QAIC: Quaisi likelihood adjusted ; Δi (= QAICi‒QAICmin): the plausibility that the fitted model is the best model given
the data (the larger the Δi, the less plausible); wi indicates the relative likelihood of the model i being the best model given the data;
ER: Evidence ratios, is the weight of the best model divided by the weight of the fitted model j (the closer the ER to 1 the better).
