# Supplementary material for: Crepuscular Flight Activity of an Invasive Insect Governed by Interacting Abiotic Factors
Source: PLoS One. 2014 Aug 26;9(8):e105945. doi: 10.1371/journal.pone.0105945 (PMC4144967; doi:10.1371/journal.pone.0105945)
Supplement: Appendix S4 — Statistics for males. (XLSX) [file pone.0105945.s004.xlsx]

## Sheet: male
Appendix C Statistics
Model #	AIC	K	QAIC	Δi	exp(-Δi/2)	wi	ER
1	587.34	17	384.215	5.88609	0.052705	0.00782287	0.0527147
2	587.09	16	383.323	4.99368	0.0823446	0.0122222	0.0823598
3	585.39	15	381.513	3.18356	0.203563	0.0302143	0.203601
4	591.58	15	385.43	7.10128	0.0287063	0.0042608	0.0287116
5	585.11	15	381.335	3.00634	0.222424	0.0330138	0.222465
6	590.11	15	384.5	6.1709	0.0457095	0.00678454	0.0457179
7	589.58	14	383.43	5.10128	0.0780317	0.011582	0.0780461
8	583.54	14	379.608	1.27849	0.527689	0.0783236	0.527787
9	589.73	14	383.525	5.19622	0.0744142	0.0110451	0.074428
10	588.17	14	382.538	4.20887	0.121914	0.0180954	0.121937
11	593.19	14	385.715	7.38609	0.0248961	0.00369526	0.0249007
12	588.41	14	382.69	4.36077	0.112998	0.016772	0.113019
13	587.75	13	381.538	3.20887	0.201003	0.0298343	0.20104
14	591.19	13	383.715	5.38609	0.0676746	0.0100448	0.0676871
15	586.63	13	380.829	2.50001	0.286503	0.0425249	0.286556
16	591.91	13	384.171	5.84179	0.0538855	0.00799809	0.0538955
17	589.93	12	382.184	3.85444	0.145552	0.0216039	0.145579
18	589.12	11	380.937	2.60761	0.271497	0.0402976	0.271547
19	594.11	11	384.095	5.76584	0.0559712	0.00830766	0.0559815
20	588.79	11	380.728	2.39875	0.301383	0.0447335	0.301438
21	599.55	11	387.538	9.20887	0.0100073	0.00148536	0.0100092
22	589.48	11	381.165	2.83546	0.242264	0.0359586	0.242308
23	628.31	11	405.741	27.4114	1.11606e-06	1.65654e-07	1.11627e-06
24	594.93	10	383.88	5.55065	0.0623293	0.00925138	0.0623408
25	587.91	10	379.437	1.10761	0.574759	0.08531	0.574865
26	595.17	10	384.032	5.70255	0.0577707	0.00857476	0.0577814
27	597.72	10	385.646	7.31647	0.025778	0.00382616	0.0257827
28	602.13	10	388.437	10.1076	0.006385	0.000947708	0.00638618
29	598.82	10	386.342	8.01267	0.0182	0.00270137	0.0182033
30	588.51	10	379.816	1.48736	0.475362	0.0705568	0.47545
31	593.34	10	382.873	4.54432	0.103089	0.0153013	0.103108
32	588.37	10	379.728	1.39875	0.496896	0.073753	0.496988
33	600.82	10	387.608	9.27849	0.00966497	0.00143455	0.00966675
34	627.45	10	404.462	26.1329	2.11499e-06	3.13922e-07	2.11538e-06
35	627	10	404.177	25.8481	2.43867e-06	3.61966e-07	2.43912e-06
36	632.52	10	407.671	29.3418	4.25121e-07	6.30995e-08	4.25199e-07
37	630.64	10	406.481	28.1519	7.70708e-07	1.14394e-07	7.7085e-07
38	634.64	10	409.013	30.6836	2.17345e-07	3.226e-08	2.17385e-07
39	595.22	9	383.329	5.00001	0.0820844	0.0121836	0.0820996
40	601.16	9	387.089	8.75951	0.0125284	0.00185956	0.0125308
41	596.95	9	384.424	6.09495	0.0474786	0.00704713	0.0474874
42	603.31	9	388.449	10.1203	0.00634471	0.000941729	0.00634588
43	594.04	9	382.582	4.25318	0.119243	0.017699	0.119265
44	587.32	9	378.329	1.39241e-05	0.999993	0.148426	1.00018
45	594.23	9	382.703	4.37343	0.112285	0.0166662	0.112306
46	598.84	9	385.62	7.29115	0.0261064	0.0038749	0.0261112
47	603.47	9	388.551	10.2215	0.00603146	0.000895234	0.00603257
48	600.07	9	386.399	8.06963	0.0176889	0.00262552	0.0176922
49	626.47	9	403.108	24.7785	4.16311e-06	6.1792e-07	4.16388e-06
50	631.08	9	406.025	27.6962	9.67928e-07	1.43667e-07	9.68107e-07
51	632.08	9	406.658	28.3291	7.05355e-07	1.04694e-07	7.05486e-07
52	629.31	9	404.905	26.576	1.69474e-06	2.51546e-07	1.69505e-06
53	628.65	9	404.487	26.1582	2.08838e-06	3.09973e-07	2.08877e-06
54	635.28	9	408.684	30.3544	2.56222e-07	3.80303e-08	2.56269e-07
55	633.31	9	407.437	29.1076	4.77929e-07	7.09377e-08	4.78017e-07
56	633.13	9	407.323	28.9937	5.05943e-07	7.50958e-08	5.06036e-07
57	634.81	9	408.386	30.057	2.97311e-07	4.41291e-08	2.97366e-07
58	638.57	9	410.766	32.4367	9.04597e-08	1.34267e-08	9.04764e-08
59	601.9	8	386.823	8.49368	0.0143093	0.0021239	0.014312
60	594.2	8	381.949	3.62027	0.163632	0.0242875	0.163663
61	601.79	8	386.753	8.42406	0.0148162	0.00219913	0.014819
62	598.1	8	384.418	6.08862	0.0476291	0.00706947	0.0476379
63	604.1	8	388.215	9.88609	0.00713285	0.00105871	0.00713416
64	630.67	8	405.032	26.7025	1.5908e-06	2.36119e-07	1.5911e-06
65	627.32	8	402.911	24.5823	4.59222e-06	6.81612e-07	4.59307e-06
66	633.43	8	406.778	28.4494	6.64195e-07	9.85847e-08	6.64317e-07
67	633.34	8	406.722	28.3924	6.83384e-07	1.01433e-07	6.8351e-07
68	632	8	405.873	27.5443	1.04431e-06	1.55004e-07	1.0445e-06
69	633.22	8	406.646	28.3165	7.09834e-07	1.05359e-07	7.09965e-07
70	633.82	8	407.025	28.6962	5.87078e-07	8.71385e-08	5.87186e-07
71	636.58	8	408.772	30.4431	2.45118e-07	3.63822e-08	2.45163e-07
72	636.73	8	408.867	30.538	2.33755e-07	3.46956e-08	2.33798e-07
73	638.6	8	410.051	31.7215	1.29347e-07	1.91987e-08	1.29371e-07
74	602.23	7	386.297	7.96837	0.0186076	0.00276188	0.0186111
75	631.52	7	404.835	26.5063	1.75477e-06	2.60456e-07	1.7551e-06
76	632.29	7	405.323	26.9937	1.37529e-06	2.04131e-07	1.37555e-06
77	634.73	7	406.867	28.538	6.35411e-07	9.43124e-08	6.35528e-07
78	636.6	7	408.051	29.7215	3.51602e-07	5.21874e-08	3.51667e-07
79	636.62	7	408.063	29.7342	3.49384e-07	5.18581e-08	3.49448e-07
80	634.63	6	406.07	27.7405	9.46722e-07	1.4052e-07	9.46897e-07
81	633.46	5	404.595	26.2658	1.979e-06	2.93738e-07	1.97937e-06
82	636.9	5	406.772	28.4431	6.663e-07	9.88972e-08	6.66423e-07
83	655.97	5	418.842	40.5127	1.59509e-09	2.36755e-10	1.59538e-09
84	647.84	5	413.696	35.3671	2.08993e-08	3.10203e-09	2.09031e-08
85	635.45	4	405.12	26.7912	1.52186e-06	2.25886e-07	1.52214e-06
86	665.43	4	424.095	45.7658	1.15365e-10	1.71234e-11	1.15387e-10
87	663.06	4	422.595	44.2658	2.44228e-10	3.62501e-11	2.44273e-10
88	655.06	4	417.532	39.2025	3.07097e-09	4.55816e-10	3.07154e-09
89	648.88	4	413.62	35.2912	2.17082e-08	3.22209e-09	2.17122e-08
90	656.07	4	418.171	39.8418	2.23083e-09	3.31116e-10	2.23124e-09
91	670.75	3	426.728	48.3987	3.09275e-11	4.59049e-12	3.09333e-11
92	654.46	3	416.418	38.0886	5.35995e-09	7.95564e-10	5.36094e-09
93	669.35	3	425.842	47.5127	4.81675e-11	7.14938e-12	4.81764e-11
94	661.98	3	421.177	42.8481	4.96192e-10	7.36485e-11	4.96284e-10
Note: See Appendix A for model details. AIC: Aikaike's Information Criteria; K: the number of parameters;
QAIC: Quaisi likelihood adjusted ; Δi (= QAICi‒QAICmin): the plausibility that the fitted model is the best model given
the data (the larger the Δi, the less plausible); wi indicates the relative likelihood of the model i being the best model given the data;
ER: Evidence ratios, is the weight of the best model divided by the weight of the fitted model j (the closer the ER to 1 the better).
